# Supplementary material for: Selection for resistance to oseltamivir in seasonal and pandemic H1N1 influenza and widespread co-circulation of the lineages
Source: Int J Health Geogr. 2010 Feb 24;9:13. doi: 10.1186/1476-072X-9-13 (PMC2882220; doi:10.1186/1476-072X-9-13)
Supplement: Additional file 5 — Heuristic maximum likelihood tree based on NA segments from the pandemic H1N1 lineage. The file is in nexus format. [file 1476-072X-9-13-S5.NEX]

#NEXUS
[written Thu Feb 04 19:11:10 EST 2010 by Mesquite  version 2.01 (build j28) at kelt.local/192.168.0.6]
BEGIN TREES;
	Title Imported_trees;
	LINK Taxa = Untitled_Taxa;
	TRANSLATE
		1 EPI161647,
		2 CY052027,
		3 EPI176472,
		4 EPI177278,
		5 EPI177280,
		6 EPI177316,
		7 EPI177366,
		8 EPI177932,
		9 EPI177949,
		10 EPI178255,
		11 EPI178260,
		12 EPI178265,
		13 EPI178270,
		14 EPI178286,
		15 EPI178287,
		16 EPI178288,
		17 EPI178417,
		18 EPI178430,
		19 EPI178440,
		20 EPI178446,
		21 EPI178470,
		22 EPI178474,
		23 EPI178477,
		24 EPI178503,
		25 EPI178509,
		26 EPI178516,
		27 EPI178518,
		28 EPI178939,
		29 EPI178940,
		30 EPI178986,
		31 EPI179010,
		32 EPI179011,
		33 EPI179012,
		34 EPI179013,
		35 EPI179014,
		36 EPI179015,
		37 EPI179041,
		38 EPI179042,
		39 EPI179072,
		40 EPI179081,
		41 EPI179084,
		42 EPI179088,
		43 EPI179090,
		44 EPI179095,
		45 EPI179101,
		46 EPI179103,
		47 EPI179115,
		48 EPI179122,
		49 EPI179145,
		50 EPI179176,
		51 EPI179184,
		52 EPI179192,
		53 EPI179202,
		54 EPI179306,
		55 EPI179362,
		56 EPI179374,
		57 EPI179386,
		58 EPI179392,
		59 EPI179408,
		60 EPI179424,
		61 EPI179430,
		62 EPI179466,
		63 EPI179467,
		64 EPI179468,
		65 EPI179469,
		66 EPI179470,
		67 EPI179481,
		68 EPI179493,
		69 EPI179584,
		70 EPI179586,
		71 EPI179588,
		72 EPI179590,
		73 EPI180014,
		74 EPI180015,
		75 EPI180016,
		76 EPI180017,
		77 EPI180018,
		78 EPI180019,
		79 EPI180020,
		80 EPI180021,
		81 EPI180022,
		82 EPI180024,
		83 EPI180044,
		84 EPI180051,
		85 EPI180055,
		86 EPI180061,
		87 EPI180068,
		88 EPI180215,
		89 EPI180218,
		90 EPI180225,
		91 EPI180226,
		92 EPI180227,
		93 EPI180228,
		94 EPI180229,
		95 EPI180236,
		96 EPI180259,
		97 EPI180271,
		98 EPI180342,
		99 EPI180364,
		100 EPI180372,
		101 EPI180380,
		102 EPI180388,
		103 EPI180404,
		104 EPI180412,
		105 EPI180444,
		106 EPI180452,
		107 EPI180460,
		108 EPI180492,
		109 EPI180500,
		110 EPI180508,
		111 EPI180516,
		112 EPI180524,
		113 EPI180540,
		114 EPI180555,
		115 EPI180558,
		116 EPI180564,
		117 EPI180570,
		118 EPI180576,
		119 EPI180603,
		120 EPI180637,
		121 EPI180701,
		122 EPI180705,
		123 EPI180710,
		124 EPI180730,
		125 EPI180732,
		126 EPI180733,
		127 EPI180734,
		128 EPI180741,
		129 EPI180749,
		130 EPI180757,
		131 EPI180760,
		132 EPI180965,
		133 EPI180973,
		134 EPI180981,
		135 EPI180989,
		136 EPI180997,
		137 EPI181005,
		138 EPI181013,
		139 EPI181021,
		140 EPI181028,
		141 EPI181032,
		142 EPI181045,
		143 EPI181052,
		144 EPI181059,
		145 EPI181062,
		146 EPI181070,
		147 EPI181078,
		148 EPI181086,
		149 EPI181094,
		150 EPI181102,
		151 EPI181119,
		152 EPI181127,
		153 EPI181135,
		154 EPI181145,
		155 EPI181153,
		156 EPI181161,
		157 EPI181169,
		158 EPI181277,
		159 EPI181320,
		160 EPI181328,
		161 EPI181336,
		162 EPI181352,
		163 EPI181356,
		164 EPI181671,
		165 EPI181679,
		166 EPI181687,
		167 EPI181695,
		168 EPI181703,
		169 EPI181711,
		170 EPI181719,
		171 EPI181727,
		172 EPI181746,
		173 EPI181844,
		174 EPI181862,
		175 EPI181864,
		176 EPI181866,
		177 EPI181868,
		178 EPI181870,
		179 EPI181874,
		180 EPI181901,
		181 EPI182198,
		182 EPI182206,
		183 EPI182211,
		184 EPI182219,
		185 EPI182227,
		186 EPI182235,
		187 EPI182243,
		188 EPI182251,
		189 EPI182259,
		190 EPI182269,
		191 EPI182392,
		192 EPI182417,
		193 EPI182424,
		194 EPI182550,
		195 EPI182553,
		196 EPI182562,
		197 EPI182601,
		198 EPI182676,
		199 EPI182684,
		200 EPI182691,
		201 EPI182699,
		202 EPI182707,
		203 EPI182715,
		204 EPI182723,
		205 EPI182731,
		206 EPI182739,
		207 EPI182747,
		208 EPI182755,
		209 EPI182763,
		210 EPI182771,
		211 EPI182779,
		212 EPI182787,
		213 EPI182795,
		214 EPI182861,
		215 EPI182862,
		216 EPI182864,
		217 EPI182866,
		218 EPI182906,
		219 EPI182978,
		220 EPI182979,
		221 EPI182980,
		222 EPI182981,
		223 EPI182982,
		224 EPI182983,
		225 EPI182984,
		226 EPI182985,
		227 EPI182993,
		228 EPI182998,
		229 EPI183004,
		230 EPI183012,
		231 EPI183014,
		232 EPI183016,
		233 EPI183018,
		234 EPI183020,
		235 EPI183062,
		236 EPI183097,
		237 EPI183098,
		238 EPI183126,
		239 EPI183136,
		240 EPI183141,
		241 EPI183146,
		242 EPI183148,
		243 EPI183159,
		244 EPI183164,
		245 EPI183180,
		246 EPI183208,
		247 EPI183215,
		248 EPI183235,
		249 EPI183239,
		250 EPI183252,
		251 EPI183257,
		252 EPI183266,
		253 EPI183279,
		254 EPI183318,
		255 EPI183360,
		256 EPI183367,
		257 EPI183372,
		258 EPI183378,
		259 EPI183395,
		260 EPI183477,
		261 EPI183478,
		262 EPI183479,
		263 EPI183480,
		264 EPI183481,
		265 EPI183482,
		266 EPI183483,
		267 EPI183484,
		268 EPI183485,
		269 EPI183486,
		270 EPI183487,
		271 EPI183488,
		272 EPI183489,
		273 EPI183490,
		274 EPI183491,
		275 EPI183492,
		276 EPI183493,
		277 EPI183494,
		278 EPI183495,
		279 EPI183496,
		280 EPI183497,
		281 EPI183498,
		282 EPI183499,
		283 EPI183500,
		284 EPI183501,
		285 EPI183502,
		286 EPI183503,
		287 EPI183504,
		288 EPI183505,
		289 EPI183506,
		290 EPI183507,
		291 EPI183508,
		292 EPI183509,
		293 EPI183510,
		294 EPI183511,
		295 EPI183512,
		296 EPI183513,
		297 EPI183514,
		298 EPI183515,
		299 EPI183516,
		300 EPI183517,
		301 EPI183518,
		302 EPI183519,
		303 EPI183520,
		304 EPI183521,
		305 EPI183522,
		306 EPI183523,
		307 EPI183524,
		308 EPI183525,
		309 EPI183526,
		310 EPI183527,
		311 EPI183528,
		312 EPI183529,
		313 EPI183530,
		314 EPI183531,
		315 EPI183532,
		316 EPI183533,
		317 EPI183534,
		318 EPI183535,
		319 EPI183536,
		320 EPI183537,
		321 EPI183538,
		322 EPI183539,
		323 EPI183644,
		324 EPI183672,
		325 EPI183673,
		326 EPI183674,
		327 EPI183675,
		328 EPI183680,
		329 EPI183685,
		330 EPI183731,
		331 EPI183740,
		332 EPI183748,
		333 EPI183772,
		334 EPI183788,
		335 EPI183804,
		336 EPI183812,
		337 EPI183820,
		338 EPI183828,
		339 EPI183836,
		340 EPI183847,
		341 EPI183848,
		342 EPI184069,
		343 EPI184223,
		344 EPI184231,
		345 EPI184248,
		346 EPI184285,
		347 EPI184377,
		348 EPI184597,
		349 EPI184647,
		350 EPI184658,
		351 EPI184665,
		352 EPI184675,
		353 EPI184687,
		354 EPI184692,
		355 EPI184697,
		356 EPI184701,
		357 EPI184705,
		358 EPI184711,
		359 EPI184715,
		360 EPI184718,
		361 EPI184722,
		362 EPI184725,
		363 EPI184730,
		364 EPI184734,
		365 EPI184737,
		366 EPI184739,
		367 EPI184741,
		368 EPI184748,
		369 EPI184753,
		370 EPI184785,
		371 EPI184786,
		372 EPI184787,
		373 EPI184788,
		374 EPI184789,
		375 EPI184790,
		376 EPI184791,
		377 EPI184792,
		378 EPI184851,
		379 EPI184854,
		380 EPI184857,
		381 EPI184862,
		382 EPI184867,
		383 EPI184869,
		384 EPI184871,
		385 EPI184873,
		386 EPI184876,
		387 EPI184878,
		388 EPI184881,
		389 EPI184884,
		390 EPI184902,
		391 EPI184908,
		392 EPI184919,
		393 EPI184928,
		394 EPI184936,
		395 EPI184943,
		396 EPI184946,
		397 EPI184954,
		398 EPI184961,
		399 EPI184964,
		400 EPI184973,
		401 EPI184978,
		402 EPI185058,
		403 EPI185065,
		404 EPI185166,
		405 EPI185185,
		406 EPI185188,
		407 EPI185190,
		408 EPI185192,
		409 EPI185195,
		410 EPI185198,
		411 EPI185201,
		412 EPI185203,
		413 EPI185206,
		414 EPI185208,
		415 EPI185211,
		416 EPI185214,
		417 EPI185216,
		418 EPI185224,
		419 EPI185309,
		420 EPI185589,
		421 EPI185590,
		422 EPI185596,
		423 EPI185957,
		424 EPI185958,
		425 EPI185959,
		426 EPI185960,
		427 EPI185961,
		428 EPI185962,
		429 EPI185963,
		430 EPI185964,
		431 EPI185965,
		432 EPI185966,
		433 EPI185967,
		434 EPI185968,
		435 EPI185969,
		436 EPI185970,
		437 EPI185971,
		438 EPI185972,
		439 EPI185973,
		440 EPI185974,
		441 EPI185975,
		442 EPI185976,
		443 EPI185977,
		444 EPI185978,
		445 EPI185979,
		446 EPI185980,
		447 EPI185981,
		448 EPI185982,
		449 EPI185983,
		450 EPI185984,
		451 EPI185985,
		452 EPI185986,
		453 EPI185987,
		454 EPI185988,
		455 EPI185989,
		456 EPI185990,
		457 EPI185991,
		458 EPI185992,
		459 EPI185993,
		460 EPI185994,
		461 EPI186130,
		462 EPI186232,
		463 EPI186240,
		464 EPI186276,
		465 EPI186277,
		466 EPI186280,
		467 EPI186325,
		468 EPI186595,
		469 EPI186596,
		470 EPI186597,
		471 EPI186598,
		472 EPI186599,
		473 EPI186600,
		474 EPI186601,
		475 EPI186602,
		476 EPI186603,
		477 EPI186604,
		478 EPI186605,
		479 EPI186606,
		480 EPI186607,
		481 EPI186635,
		482 EPI186643,
		483 EPI186651,
		484 EPI186659,
		485 EPI186667,
		486 EPI186675,
		487 EPI186738,
		488 EPI186739,
		489 EPI186740,
		490 EPI186741,
		491 EPI186742,
		492 EPI186743,
		493 EPI186744,
		494 EPI186745,
		495 EPI186746,
		496 EPI186747,
		497 EPI186748,
		498 EPI186749,
		499 EPI186750,
		500 EPI186751,
		501 EPI186752,
		502 EPI186753,
		503 EPI186754,
		504 EPI186755,
		505 EPI186756,
		506 EPI186757,
		507 EPI186840,
		508 EPI186846,
		509 EPI187707,
		510 EPI187709,
		511 EPI187719,
		512 EPI187727,
		513 EPI187735,
		514 EPI187743,
		515 EPI187751,
		516 EPI187767,
		517 EPI187775,
		518 EPI187783,
		519 EPI188889,
		520 EPI188913,
		521 EPI188921,
		522 EPI188929,
		523 EPI188937,
		524 EPI188945,
		525 EPI188953,
		526 EPI188969,
		527 EPI188977,
		528 EPI188985,
		529 EPI188993,
		530 EPI189001,
		531 EPI189070,
		532 EPI189146,
		533 EPI189183,
		534 EPI189190,
		535 EPI189202,
		536 EPI189207,
		537 EPI189210,
		538 EPI190200,
		539 EPI190208,
		540 EPI190216,
		541 EPI190222,
		542 EPI190446,
		543 EPI190454,
		544 EPI190462,
		545 EPI190470,
		546 EPI190478,
		547 EPI190486,
		548 EPI190494,
		549 EPI190510,
		550 EPI190518,
		551 EPI190526,
		552 EPI190534,
		553 EPI190546,
		554 EPI190633,
		555 EPI190634,
		556 EPI190769,
		557 EPI190785,
		558 EPI190793,
		559 EPI190801,
		560 EPI190809,
		561 EPI190817,
		562 EPI190825,
		563 EPI190833,
		564 EPI190841,
		565 EPI190849,
		566 EPI190857,
		567 EPI190865,
		568 EPI190873,
		569 EPI190881,
		570 EPI190889,
		571 EPI190935,
		572 EPI190936,
		573 EPI190937,
		574 EPI190938,
		575 EPI190939,
		576 EPI190940,
		577 EPI190941,
		578 EPI190942,
		579 EPI190943,
		580 EPI190944,
		581 EPI190945,
		582 EPI190946,
		583 EPI190995,
		584 EPI190996,
		585 EPI190997,
		586 EPI190998,
		587 EPI190999,
		588 EPI191000,
		589 EPI191001,
		590 EPI191002,
		591 EPI191003,
		592 EPI191004,
		593 EPI191005,
		594 EPI191006,
		595 EPI191007,
		596 EPI191008,
		597 EPI191009,
		598 EPI191010,
		599 EPI191012,
		600 EPI191013,
		601 EPI191014,
		602 EPI191015,
		603 EPI191016,
		604 EPI191017,
		605 EPI191018,
		606 EPI191019,
		607 EPI191020,
		608 EPI191773,
		609 EPI191778,
		610 EPI191936,
		611 EPI191938,
		612 EPI191960,
		613 EPI191973,
		614 EPI191979,
		615 EPI191990,
		616 EPI191995,
		617 EPI192682,
		618 EPI192715,
		619 EPI192720,
		620 EPI192747,
		621 EPI192752,
		622 EPI192760,
		623 EPI192768,
		624 EPI192784,
		625 EPI192792,
		626 EPI192800,
		627 EPI192808,
		628 EPI192816,
		629 EPI192832,
		630 EPI192840,
		631 EPI192848,
		632 EPI192856,
		633 EPI192864,
		634 EPI192872,
		635 EPI192880,
		636 EPI192888,
		637 EPI192920,
		638 EPI192928,
		639 EPI192936,
		640 EPI192944,
		641 EPI192952,
		642 EPI192960,
		643 EPI192968,
		644 EPI192984,
		645 EPI193094,
		646 EPI193159,
		647 EPI193167,
		648 EPI193175,
		649 EPI193183,
		650 EPI193191,
		651 EPI193199,
		652 EPI193207,
		653 EPI193223,
		654 EPI193231,
		655 EPI193466,
		656 EPI193474,
		657 EPI193482,
		658 EPI193495,
		659 EPI193854,
		660 EPI194069,
		661 EPI194077,
		662 EPI194085,
		663 EPI194093,
		664 EPI194101,
		665 EPI194109,
		666 EPI194130,
		667 EPI194132,
		668 EPI194134,
		669 EPI194136,
		670 EPI194138,
		671 EPI194139,
		672 EPI194143,
		673 EPI194145,
		674 EPI194149,
		675 EPI194153,
		676 EPI194159,
		677 EPI194161,
		678 EPI194178,
		679 EPI194188,
		680 EPI194191,
		681 EPI194195,
		682 EPI194200,
		683 EPI194201,
		684 EPI194204,
		685 EPI194206,
		686 EPI194208,
		687 EPI194211,
		688 EPI194213,
		689 EPI194216,
		690 EPI194218,
		691 EPI194219,
		692 EPI194221,
		693 EPI194222,
		694 EPI194224,
		695 EPI194228,
		696 EPI194230,
		697 EPI194237,
		698 EPI194260,
		699 EPI194261,
		700 EPI194264,
		701 EPI194275,
		702 EPI194279,
		703 EPI194281,
		704 EPI194282,
		705 EPI194291,
		706 EPI194292,
		707 EPI194294,
		708 EPI194295,
		709 EPI194297,
		710 EPI194318,
		711 EPI194319,
		712 EPI194320,
		713 EPI194321,
		714 EPI194335,
		715 EPI194343,
		716 EPI194359,
		717 EPI194367,
		718 EPI194375,
		719 EPI194383,
		720 EPI194391,
		721 EPI194399,
		722 EPI194407,
		723 EPI194415,
		724 EPI194423,
		725 EPI194431,
		726 EPI194439,
		727 EPI194447,
		728 EPI194455,
		729 EPI194463,
		730 EPI194471,
		731 EPI194479,
		732 EPI194487,
		733 EPI194495,
		734 EPI194503,
		735 EPI194511,
		736 EPI194519,
		737 EPI194527,
		738 EPI194535,
		739 EPI194543,
		740 EPI194551,
		741 EPI194559,
		742 EPI194567,
		743 EPI194575,
		744 EPI194583,
		745 EPI194591,
		746 EPI194599,
		747 EPI194607,
		748 EPI194615,
		749 EPI194623,
		750 EPI194631,
		751 EPI194639,
		752 EPI194647,
		753 EPI194655,
		754 EPI194663,
		755 EPI194671,
		756 EPI194679,
		757 EPI194687,
		758 EPI194695,
		759 EPI194703,
		760 EPI194711,
		761 EPI194719,
		762 EPI194727,
		763 EPI194735,
		764 EPI194743,
		765 EPI194751,
		766 EPI194759,
		767 EPI194767,
		768 EPI194775,
		769 EPI194783,
		770 EPI194791,
		771 EPI194799,
		772 EPI194807,
		773 EPI194815,
		774 EPI194823,
		775 EPI194831,
		776 EPI194839,
		777 EPI194847,
		778 EPI194855,
		779 EPI194863,
		780 EPI194871,
		781 EPI194879,
		782 EPI194895,
		783 EPI194903,
		784 EPI194911,
		785 EPI194919,
		786 EPI194927,
		787 EPI194935,
		788 EPI194943,
		789 EPI194951,
		790 EPI194959,
		791 EPI194967,
		792 EPI194975,
		793 EPI194983,
		794 EPI194991,
		795 EPI194999,
		796 EPI195007,
		797 EPI195015,
		798 EPI195023,
		799 EPI195031,
		800 EPI195039,
		801 EPI195047,
		802 EPI195055,
		803 EPI195063,
		804 EPI195071,
		805 EPI195079,
		806 EPI195087,
		807 EPI195238,
		808 EPI195279,
		809 EPI195287,
		810 EPI195295,
		811 EPI195559,
		812 EPI195567,
		813 EPI195575,
		814 EPI195579,
		815 EPI195582,
		816 EPI195585,
		817 EPI195635,
		818 EPI195637,
		819 EPI195639,
		820 EPI195641,
		821 EPI195643,
		822 EPI195645,
		823 EPI195647,
		824 EPI195649,
		825 EPI195651,
		826 EPI195653,
		827 EPI195655,
		828 EPI195657,
		829 EPI195659,
		830 EPI195661,
		831 EPI195663,
		832 EPI195665,
		833 EPI195667,
		834 EPI195669,
		835 EPI195671,
		836 EPI195673,
		837 EPI195675,
		838 EPI195677,
		839 EPI195679,
		840 EPI195681,
		841 EPI195683,
		842 EPI195685,
		843 EPI195687,
		844 EPI195689,
		845 EPI195691,
		846 EPI195693,
		847 EPI195695,
		848 EPI195697,
		849 EPI195768,
		850 EPI195776,
		851 EPI195784,
		852 EPI195792,
		853 EPI195800,
		854 EPI195808,
		855 EPI195816,
		856 EPI195832,
		857 EPI195851,
		858 EPI195854,
		859 EPI195857,
		860 EPI195860,
		861 EPI195863,
		862 EPI195870,
		863 EPI195885,
		864 EPI195890,
		865 EPI195898,
		866 EPI195905,
		867 EPI195908,
		868 EPI195911,
		869 EPI195914,
		870 EPI195917,
		871 EPI195920,
		872 EPI195923,
		873 EPI195925,
		874 EPI195930,
		875 EPI195935,
		876 EPI195938,
		877 EPI195941,
		878 EPI195944,
		879 EPI195947,
		880 EPI195950,
		881 EPI195953,
		882 EPI195956,
		883 EPI195959,
		884 EPI195962,
		885 EPI195965,
		886 EPI195968,
		887 EPI195971,
		888 EPI195974,
		889 EPI195977,
		890 EPI195980,
		891 EPI195983,
		892 EPI195986,
		893 EPI195989,
		894 EPI195992,
		895 EPI195995,
		896 EPI195998,
		897 EPI196001,
		898 EPI196004,
		899 EPI196007,
		900 EPI196010,
		901 EPI196015,
		902 EPI196020,
		903 EPI196023,
		904 EPI196028,
		905 EPI196031,
		906 EPI196034,
		907 EPI196037,
		908 EPI196040,
		909 EPI196043,
		910 EPI196046,
		911 EPI196049,
		912 EPI196052,
		913 EPI196055,
		914 EPI196058,
		915 EPI196061,
		916 EPI196064,
		917 EPI196067,
		918 EPI196070,
		919 EPI196073,
		920 EPI196076,
		921 EPI196081,
		922 EPI196084,
		923 EPI196087,
		924 EPI196433,
		925 EPI196434,
		926 EPI196435,
		927 EPI196672,
		928 EPI196701,
		929 EPI196703,
		930 EPI196705,
		931 EPI196709,
		932 EPI196711,
		933 EPI196713,
		934 EPI196716,
		935 EPI196718,
		936 EPI196722,
		937 EPI196943,
		938 EPI197000,
		939 EPI197618,
		940 EPI197630,
		941 EPI197638,
		942 EPI197811,
		943 EPI197814,
		944 EPI197817,
		945 EPI197820,
		946 EPI197823,
		947 EPI197826,
		948 EPI197829,
		949 EPI197832,
		950 EPI197835,
		951 EPI197838,
		952 EPI197841,
		953 EPI197844,
		954 EPI197847,
		955 EPI197850,
		956 EPI197853,
		957 EPI197856,
		958 EPI197859,
		959 EPI197862,
		960 EPI197865,
		961 EPI197868,
		962 EPI197871,
		963 EPI197948,
		964 EPI197951,
		965 EPI197954,
		966 EPI197957,
		967 EPI197960,
		968 EPI197963,
		969 EPI197966,
		970 EPI197969,
		971 EPI197972,
		972 EPI197974,
		973 EPI197977,
		974 EPI197980,
		975 EPI197983,
		976 EPI197986,
		977 EPI198011,
		978 EPI198019,
		979 EPI198035,
		980 EPI198043,
		981 EPI198051,
		982 EPI198059,
		983 EPI198067,
		984 EPI198075,
		985 EPI198091,
		986 EPI198099,
		987 EPI198107,
		988 EPI198115,
		989 EPI198123,
		990 EPI198131,
		991 EPI198139,
		992 EPI198147,
		993 EPI198155,
		994 EPI198163,
		995 EPI198171,
		996 EPI198179,
		997 EPI198187,
		998 EPI198195,
		999 EPI198203,
		1000 EPI198211,
		1001 EPI198219,
		1002 EPI198227,
		1003 EPI198235,
		1004 EPI198243,
		1005 EPI198251,
		1006 EPI198259,
		1007 EPI198267,
		1008 EPI198283,
		1009 EPI198291,
		1010 EPI198299,
		1011 EPI198315,
		1012 EPI198323,
		1013 EPI198331,
		1014 EPI198339,
		1015 EPI198347,
		1016 EPI198362,
		1017 EPI198370,
		1018 EPI198378,
		1019 EPI198386,
		1020 EPI198394,
		1021 EPI198402,
		1022 EPI198410,
		1023 EPI198418,
		1024 EPI198426,
		1025 EPI198434,
		1026 EPI198442,
		1027 EPI198450,
		1028 EPI198458,
		1029 EPI198466,
		1030 EPI198474,
		1031 EPI198482,
		1032 EPI198490,
		1033 EPI198498,
		1034 EPI198506,
		1035 EPI198514,
		1036 EPI198522,
		1037 EPI198530,
		1038 EPI198538,
		1039 EPI198546,
		1040 EPI198554,
		1041 EPI198570,
		1042 EPI198578,
		1043 EPI198586,
		1044 EPI198594,
		1045 EPI198602,
		1046 EPI198610,
		1047 EPI198618,
		1048 EPI198626,
		1049 EPI198634,
		1050 EPI198642,
		1051 EPI198839,
		1052 EPI198848,
		1053 EPI198856,
		1054 EPI198871,
		1055 EPI198879,
		1056 EPI198887,
		1057 EPI198895,
		1058 EPI198903,
		1059 EPI198911,
		1060 EPI198919,
		1061 EPI198927,
		1062 EPI198935,
		1063 EPI198943,
		1064 EPI198951,
		1065 EPI198959,
		1066 EPI198967,
		1067 EPI198975,
		1068 EPI198983,
		1069 EPI198991,
		1070 EPI198999,
		1071 EPI199007,
		1072 EPI199015,
		1073 EPI199023,
		1074 EPI199031,
		1075 EPI199039,
		1076 EPI199047,
		1077 EPI199055,
		1078 EPI199063,
		1079 EPI199071,
		1080 EPI199079,
		1081 EPI199087,
		1082 EPI199095,
		1083 EPI199103,
		1084 EPI199111,
		1085 EPI199114,
		1086 EPI199126,
		1087 EPI199134,
		1088 EPI199142,
		1089 EPI199150,
		1090 EPI199158,
		1091 EPI199166,
		1092 EPI199174,
		1093 EPI199182,
		1094 EPI199190,
		1095 EPI199198,
		1096 EPI199206,
		1097 EPI199214,
		1098 EPI199222,
		1099 EPI199230,
		1100 EPI199238,
		1101 EPI199320,
		1102 EPI199323,
		1103 EPI199326,
		1104 EPI199329,
		1105 EPI199332,
		1106 EPI199335,
		1107 EPI199338,
		1108 EPI199341,
		1109 EPI199344,
		1110 EPI199347,
		1111 EPI199360,
		1112 EPI199368,
		1113 EPI199403,
		1114 EPI199425,
		1115 EPI199433,
		1116 EPI199441,
		1117 EPI199449,
		1118 EPI199454,
		1119 EPI199462,
		1120 EPI199470,
		1121 EPI199486,
		1122 EPI199494,
		1123 EPI199502,
		1124 EPI199510,
		1125 EPI199518,
		1126 EPI199526,
		1127 EPI199960,
		1128 EPI199968,
		1129 EPI199976,
		1130 EPI199984,
		1131 EPI199992,
		1132 EPI200000,
		1133 EPI200008,
		1134 EPI200016,
		1135 EPI200024,
		1136 EPI200032,
		1137 EPI200040,
		1138 EPI200048,
		1139 EPI200056,
		1140 EPI200064,
		1141 EPI200072,
		1142 EPI200080,
		1143 EPI200088,
		1144 EPI200100,
		1145 EPI200108,
		1146 EPI200116,
		1147 EPI200124,
		1148 EPI200308,
		1149 EPI200315,
		1150 EPI200327,
		1151 EPI200336,
		1152 EPI200342,
		1153 EPI200351,
		1154 EPI200360,
		1155 EPI200363,
		1156 EPI201650,
		1157 EPI201711,
		1158 EPI201782,
		1159 EPI201784,
		1160 EPI201788,
		1161 EPI201794,
		1162 EPI201923,
		1163 EPI201931,
		1164 EPI201950,
		1165 EPI201994,
		1166 EPI215958,
		1167 EPI215960,
		1168 EPI215962,
		1169 EPI215964,
		1170 EPI215966,
		1171 EPI215968,
		1172 EPI215970,
		1173 EPI215972,
		1174 EPI215974,
		1175 EPI215976,
		1176 EPI215978,
		1177 EPI216576,
		1178 EPI216584,
		1179 EPI216592,
		1180 EPI216595,
		1181 EPI216603,
		1182 EPI216611,
		1183 EPI216619,
		1184 EPI216627,
		1185 EPI216635,
		1186 EPI216643,
		1187 EPI216651,
		1188 EPI216659,
		1189 EPI216667,
		1190 EPI216675,
		1191 EPI216683,
		1192 EPI216691,
		1193 EPI216693,
		1194 EPI216696,
		1195 EPI216699,
		1196 EPI216707,
		1197 EPI216714,
		1198 EPI216717,
		1199 EPI216720,
		1200 EPI216723,
		1201 EPI216726,
		1202 EPI216729,
		1203 EPI216732,
		1204 EPI216735,
		1205 EPI216744,
		1206 EPI216747,
		1207 EPI216750,
		1208 EPI216753,
		1209 EPI216755,
		1210 EPI216758,
		1211 EPI216766,
		1212 EPI216774,
		1213 EPI216777,
		1214 EPI216780,
		1215 EPI216783,
		1216 EPI216786,
		1217 EPI216789,
		1218 EPI216797,
		1219 EPI216805,
		1220 EPI216813,
		1221 EPI216821,
		1222 EPI216836,
		1223 EPI216841,
		1224 EPI216844,
		1225 EPI216847,
		1226 EPI216850,
		1227 EPI216853,
		1228 EPI216856,
		1229 EPI216859,
		1230 EPI216862,
		1231 EPI216865,
		1232 EPI216868,
		1233 EPI216871,
		1234 EPI216876,
		1235 EPI216879,
		1236 EPI216885,
		1237 EPI216888,
		1238 EPI216896,
		1239 EPI216904,
		1240 EPI216912,
		1241 EPI216920,
		1242 EPI216928,
		1243 EPI216931,
		1244 EPI216934,
		1245 EPI216937,
		1246 EPI216940,
		1247 EPI216948,
		1248 EPI216956,
		1249 EPI216959,
		1250 EPI216963,
		1251 EPI216966,
		1252 EPI216973,
		1253 EPI216976,
		1254 EPI216978,
		1255 EPI216981,
		1256 EPI216984,
		1257 EPI216991,
		1258 EPI216994,
		1259 EPI216997,
		1260 EPI217000,
		1261 EPI217003,
		1262 EPI217007,
		1263 EPI217010,
		1264 EPI217013,
		1265 EPI217016,
		1266 EPI217019,
		1267 EPI217024,
		1268 EPI217027,
		1269 EPI217034,
		1270 EPI217041,
		1271 EPI217047,
		1272 EPI217050,
		1273 EPI217057,
		1274 EPI217062,
		1275 EPI217065,
		1276 EPI217068,
		1277 EPI217071,
		1278 EPI217074,
		1279 EPI217076,
		1280 EPI217078,
		1281 EPI217081,
		1282 EPI217084,
		1283 EPI217087,
		1284 EPI217090,
		1285 EPI217093,
		1286 EPI217096,
		1287 EPI217110,
		1288 EPI217113,
		1289 EPI217116,
		1290 EPI217119,
		1291 EPI217122,
		1292 EPI217125,
		1293 EPI217128,
		1294 EPI217131,
		1295 EPI217134,
		1296 EPI217137,
		1297 EPI217140,
		1298 EPI217143,
		1299 EPI217146,
		1300 EPI217149,
		1301 EPI217152,
		1302 EPI217155,
		1303 EPI217158,
		1304 EPI217161,
		1305 EPI217166,
		1306 EPI217169,
		1307 EPI217172,
		1308 EPI217177,
		1309 EPI217180,
		1310 EPI217185,
		1311 EPI217188,
		1312 EPI217191,
		1313 EPI217194,
		1314 EPI217202,
		1315 EPI217205,
		1316 EPI217208,
		1317 EPI217211,
		1318 EPI217214,
		1319 EPI217217,
		1320 EPI217220,
		1321 EPI217223,
		1322 EPI217230,
		1323 EPI217233,
		1324 EPI217239,
		1325 EPI217242,
		1326 EPI217245,
		1327 EPI217248,
		1328 EPI217251,
		1329 EPI217254,
		1330 EPI217257,
		1331 EPI217259,
		1332 EPI217262,
		1333 EPI217265,
		1334 EPI217268,
		1335 EPI217271,
		1336 EPI217337,
		1337 EPI217342,
		1338 EPI217397,
		1339 EPI217403,
		1340 EPI217406,
		1341 EPI217409,
		1342 EPI217415,
		1343 EPI217418,
		1344 EPI217424,
		1345 EPI217430,
		1346 EPI217433,
		1347 EPI217439,
		1348 EPI217442,
		1349 EPI218343,
		1350 EPI218366,
		1351 EPI218372,
		1352 EPI218407,
		1353 EPI218537,
		1354 EPI218548,
		1355 EPI219414,
		1356 EPI219440,
		1357 EPI219442,
		1358 EPI219444,
		1359 EPI219446,
		1360 EPI219447,
		1361 EPI219448,
		1362 EPI219449,
		1363 EPI219450,
		1364 EPI220610,
		1365 EPI220960,
		1366 EPI220961,
		1367 EPI220971,
		1368 EPI220974,
		1369 EPI220977,
		1370 EPI220995,
		1371 EPI221013,
		1372 EPI221029,
		1373 EPI221035,
		1374 EPI221043,
		1375 EPI221068,
		1376 EPI221080,
		1377 EPI221090,
		1378 EPI221094,
		1379 EPI221121,
		1380 EPI221125,
		1381 EPI221163,
		1382 EPI221171,
		1383 EPI221186,
		1384 EPI221214,
		1385 EPI221224,
		1386 EPI221230,
		1387 EPI221277,
		1388 EPI221281,
		1389 EPI221287,
		1390 EPI221291,
		1391 EPI221293,
		1392 EPI221346,
		1393 EPI221347,
		1394 EPI221348,
		1395 EPI221349,
		1396 EPI221352,
		1397 EPI221372,
		1398 EPI221373,
		1399 EPI221374,
		1400 EPI221375,
		1401 EPI221376,
		1402 EPI222819,
		1403 EPI222820,
		1404 EPI222821,
		1405 EPI222822,
		1406 EPI222823,
		1407 EPI222824,
		1408 EPI222825,
		1409 EPI222826,
		1410 EPI222827,
		1411 EPI222829,
		1412 EPI222831,
		1413 EPI222832,
		1414 EPI222981,
		1415 EPI222989,
		1416 EPI223142,
		1417 EPI223143,
		1418 EPI223145,
		1419 EPI223149,
		1420 EPI223152,
		1421 EPI223157,
		1422 EPI223187,
		1423 EPI223195,
		1424 EPI223203,
		1425 EPI223211,
		1426 EPI223219,
		1427 EPI223227,
		1428 EPI223235,
		1429 EPI223243,
		1430 EPI223251,
		1431 EPI223259,
		1432 EPI223267,
		1433 EPI223275,
		1434 EPI223283,
		1435 EPI223291,
		1436 EPI223299,
		1437 EPI223307,
		1438 EPI223315,
		1439 EPI223323,
		1440 EPI223331,
		1441 EPI223339,
		1442 EPI223347,
		1443 EPI223355,
		1444 EPI223363,
		1445 EPI223371,
		1446 EPI223379,
		1447 EPI223387,
		1448 EPI223395,
		1449 EPI223403,
		1450 EPI223411,
		1451 EPI223419,
		1452 EPI223442,
		1453 EPI223450,
		1454 EPI223458,
		1455 EPI223466,
		1456 EPI223474,
		1457 EPI223482,
		1458 EPI223490,
		1459 EPI223498,
		1460 EPI223506,
		1461 EPI223514,
		1462 EPI223522,
		1463 EPI223530,
		1464 EPI223538,
		1465 EPI223546,
		1466 EPI223554,
		1467 EPI223562,
		1468 EPI223570,
		1469 EPI223578,
		1470 EPI223586,
		1471 EPI223594,
		1472 EPI223602,
		1473 EPI223610,
		1474 EPI223618,
		1475 EPI223626,
		1476 EPI223634,
		1477 EPI223642,
		1478 EPI223650,
		1479 EPI223658,
		1480 EPI223666,
		1481 EPI223674,
		1482 EPI223682,
		1483 EPI223690,
		1484 EPI223698,
		1485 EPI223706,
		1486 EPI223714,
		1487 EPI223722,
		1488 EPI223730,
		1489 EPI223738,
		1490 EPI223746,
		1491 EPI223754,
		1492 EPI223762,
		1493 EPI223770,
		1494 EPI223778,
		1495 EPI223786,
		1496 EPI223794,
		1497 EPI223802,
		1498 EPI223810,
		1499 EPI223818,
		1500 EPI223826,
		1501 EPI223834,
		1502 EPI223842,
		1503 EPI223850,
		1504 EPI223858,
		1505 EPI223866,
		1506 EPI223874,
		1507 EPI223882,
		1508 EPI223890,
		1509 EPI223898,
		1510 EPI223906,
		1511 EPI223914,
		1512 EPI223922,
		1513 EPI223930,
		1514 EPI223938,
		1515 EPI223946,
		1516 EPI223954,
		1517 EPI223962,
		1518 EPI223970,
		1519 EPI223978,
		1520 EPI223986,
		1521 EPI223994,
		1522 EPI224002,
		1523 EPI224010,
		1524 EPI224018,
		1525 EPI224026,
		1526 EPI224034,
		1527 EPI224050,
		1528 EPI224058,
		1529 EPI224066,
		1530 EPI224074,
		1531 EPI224082,
		1532 EPI224090,
		1533 EPI224098,
		1534 EPI224106,
		1535 EPI224114,
		1536 EPI224122,
		1537 EPI224130,
		1538 EPI224138,
		1539 EPI224146,
		1540 EPI224154,
		1541 EPI224162,
		1542 EPI224170,
		1543 EPI224178,
		1544 EPI224186,
		1545 EPI224194,
		1546 EPI224202,
		1547 EPI224210,
		1548 EPI224218,
		1549 EPI224226,
		1550 EPI224234,
		1551 EPI224242,
		1552 EPI224250,
		1553 EPI224258,
		1554 EPI224266,
		1555 EPI224274,
		1556 EPI224282,
		1557 EPI224290,
		1558 EPI224298,
		1559 EPI224306,
		1560 EPI224314,
		1561 EPI224322,
		1562 EPI224330,
		1563 EPI224338,
		1564 EPI224346,
		1565 EPI224354,
		1566 EPI224362,
		1567 EPI224370,
		1568 EPI224376,
		1569 EPI224378,
		1570 EPI224380,
		1571 EPI224383,
		1572 EPI224385,
		1573 EPI224387,
		1574 EPI224391,
		1575 EPI224393,
		1576 EPI224395,
		1577 EPI224397,
		1578 EPI224399,
		1579 EPI224406,
		1580 EPI224412,
		1581 EPI224418,
		1582 EPI224424,
		1583 EPI224428,
		1584 EPI224433,
		1585 EPI224439,
		1586 EPI224445,
		1587 EPI225847,
		1588 EPI225855,
		1589 EPI225863,
		1590 EPI225871,
		1591 EPI225879,
		1592 EPI225887,
		1593 EPI225895,
		1594 EPI225903,
		1595 EPI225911,
		1596 EPI225919,
		1597 EPI225927,
		1598 EPI225935,
		1599 EPI225943,
		1600 EPI225951,
		1601 EPI225959,
		1602 EPI225967,
		1603 EPI225975,
		1604 EPI225983,
		1605 EPI225991,
		1606 EPI225999,
		1607 EPI226007,
		1608 EPI226015,
		1609 EPI226023,
		1610 EPI226031,
		1611 EPI226039,
		1612 EPI226047,
		1613 EPI226055,
		1614 EPI226063,
		1615 EPI226071,
		1616 EPI226079,
		1617 EPI226087,
		1618 EPI226095,
		1619 EPI226103,
		1620 EPI226111,
		1621 EPI226119,
		1622 EPI226127,
		1623 EPI226135,
		1624 EPI226143,
		1625 EPI226151,
		1626 EPI226159,
		1627 EPI226167,
		1628 EPI226175,
		1629 EPI226183,
		1630 EPI226191,
		1631 EPI226199,
		1632 EPI226207,
		1633 EPI226215,
		1634 EPI226223,
		1635 EPI226231,
		1636 EPI226239,
		1637 EPI226247,
		1638 EPI226255,
		1639 EPI226263,
		1640 EPI226271,
		1641 EPI226279,
		1642 EPI226287,
		1643 EPI226295,
		1644 EPI226303,
		1645 EPI226311,
		1646 EPI226319,
		1647 EPI226327,
		1648 EPI226335,
		1649 EPI226343,
		1650 EPI226351,
		1651 EPI226359,
		1652 EPI226367,
		1653 EPI226375,
		1654 EPI226383,
		1655 EPI226391,
		1656 EPI226399,
		1657 EPI226407,
		1658 EPI226415,
		1659 EPI226423,
		1660 EPI226431,
		1661 EPI226439,
		1662 EPI226447,
		1663 EPI226455,
		1664 EPI226463,
		1665 EPI226471,
		1666 EPI226479,
		1667 EPI226487,
		1668 EPI226495,
		1669 EPI226503,
		1670 EPI226511,
		1671 EPI226519,
		1672 EPI226527,
		1673 EPI226543,
		1674 EPI226559,
		1675 EPI226567,
		1676 EPI226575,
		1677 EPI226583,
		1678 EPI226591,
		1679 EPI226599,
		1680 EPI227617,
		1681 EPI227621,
		1682 EPI227624,
		1683 EPI227627,
		1684 EPI227631,
		1685 EPI227639,
		1686 EPI227649,
		1687 EPI227652,
		1688 EPI227654,
		1689 EPI227656,
		1690 EPI227658,
		1691 EPI227659,
		1692 EPI227662,
		1693 EPI227665,
		1694 EPI227675,
		1695 EPI227680,
		1696 EPI227683,
		1697 EPI227689,
		1698 EPI227692,
		1699 EPI227694,
		1700 EPI227704,
		1701 EPI227707,
		1702 EPI227715,
		1703 EPI227722,
		1704 EPI227724,
		1705 EPI227727,
		1706 EPI227730,
		1707 EPI227733,
		1708 EPI227740,
		1709 EPI227744,
		1710 EPI227748,
		1711 EPI227750,
		1712 EPI227758,
		1713 EPI227761,
		1714 EPI227769,
		1715 EPI227776,
		1716 EPI227784,
		1717 EPI227791,
		1718 EPI227794,
		1719 EPI227802,
		1720 EPI227810,
		1721 EPI227813,
		1722 EPI227819,
		1723 EPI227821,
		1724 EPI227823,
		1725 EPI227826,
		1726 EPI227832,
		1727 EPI227835,
		1728 EPI227840,
		1729 EPI227844,
		1730 EPI227847,
		1731 EPI227855,
		1732 EPI227863,
		1733 EPI227869,
		1734 EPI227874,
		1735 EPI227880,
		1736 EPI227882,
		1737 EPI227885,
		1738 EPI227893,
		1739 EPI227899,
		1740 EPI227901,
		1741 EPI227909,
		1742 EPI227911,
		1743 EPI227916,
		1744 EPI227918,
		1745 EPI227919,
		1746 EPI227926,
		1747 EPI227929,
		1748 EPI227934,
		1749 EPI228206,
		1750 EPI228211,
		1751 EPI228307,
		1752 EPI228309,
		1753 EPI229722,
		1754 EPI229726,
		1755 EPI229729,
		1756 EPI229759,
		1757 EPI229767,
		1758 EPI229775,
		1759 EPI229783,
		1760 EPI229791,
		1761 EPI230044,
		1762 EPI230046,
		1763 EPI230048,
		1764 EPI230050,
		1765 EPI230054,
		1766 EPI230056,
		1767 EPI230060,
		1768 EPI230062,
		1769 EPI230065,
		1770 EPI230068,
		1771 EPI230076,
		1772 EPI230078,
		1773 EPI230082,
		1774 EPI230084,
		1775 EPI230086,
		1776 EPI230088,
		1777 EPI230090,
		1778 EPI230092,
		1779 EPI230094,
		1780 EPI230096,
		1781 EPI230098,
		1782 EPI230100,
		1783 EPI230102,
		1784 EPI230104,
		1785 EPI230106,
		1786 EPI230108,
		1787 EPI230110,
		1788 EPI230112,
		1789 EPI230114,
		1790 EPI230116,
		1791 EPI230118,
		1792 EPI230120,
		1793 EPI230209,
		1794 EPI230214,
		1795 EPI230274,
		1796 EPI230279,
		1797 EPI230283,
		1798 EPI230289,
		1799 EPI230295,
		1800 EPI230303,
		1801 EPI230311,
		1802 EPI230321,
		1803 EPI230343,
		1804 EPI230353,
		1805 EPI230364,
		1806 EPI230370,
		1807 EPI230376,
		1808 EPI230379,
		1809 EPI230388,
		1810 EPI230402,
		1811 EPI230410,
		1812 EPI230418,
		1813 EPI230426,
		1814 EPI230439,
		1815 EPI230443,
		1816 EPI230446,
		1817 EPI230450,
		1818 EPI230454,
		1819 EPI230458,
		1820 EPI230462,
		1821 EPI230466,
		1822 EPI230483,
		1823 EPI230491,
		1824 EPI230499,
		1825 EPI230507;
	TREE Imported_tree_0 = ((230:2.67714784670904E-6,(((29:2.67714784670904E-6,173:2.67714784670904E-6):2.67714784670904E-6,((((((72:2.67714784670904E-6,1070:2.67714784670904E-6):2.67714784670904E-6,197:0.0019673280053090977):9.827820866288668E-4,1071:2.67714784670904E-6):0.001967851416794591,(((((((1425:2.67714784670904E-6,(((((52:2.67714784670904E-6,1236:2.67714784670904E-6):9.828740050610398E-4,207:9.825459702073435E-4):2.67714784670904E-6,((497:9.836552841029985E-4,(580:2.67714784670904E-6,((579:2.67714784670904E-6,581:2.67714784670904E-6):2.67714784670904E-6,498:2.67714784670904E-6):2.67714784670904E-6):2.67714784670904E-6):9.825531533741332E-4,(491:2.67714784670904E-6,566:9.834375029172304E-4):9.8306813495241E-4):2.67714784670904E-6):2.67714784670904E-6,((129:2.67714784670904E-6,49:2.67714784670904E-6):2.67714784670904E-6,1119:2.67714784670904E-6):2.67714784670904E-6):2.67714784670904E-6,738:2.67714784670904E-6):2.67714784670904E-6):2.67714784670904E-6,488:2.67714784670904E-6):2.67714784670904E-6,((15:2.67714784670904E-6,(((387:2.67714784670904E-6,575:2.67714784670904E-6):2.67714784670904E-6,1541:2.67714784670904E-6):2.67714784670904E-6,(41:2.67714784670904E-6,249:2.67714784670904E-6):2.67714784670904E-6):2.67714784670904E-6):2.67714784670904E-6,50:2.67714784670904E-6):2.67714784670904E-6):2.67714784670904E-6,((((((((466:2.67714784670904E-6,(((((717:9.82872747371784E-4,(655:9.828406144999423E-4,(((67:2.67714784670904E-6,461:2.67714784670904E-6):9.827117649483992E-4,(242:9.837565968309674E-4,(241:2.67714784670904E-6,236:2.67714784670904E-6):2.67714784670904E-6):9.83263145949364E-4):2.67714784670904E-6,((182:2.67714784670904E-6,(688:2.67714784670904E-6,(((1186:9.830272578715716E-4,(1539:9.832956656464938E-4,(1542:2.67714784670904E-6,(1543:9.833346181895482E-4,(1548:2.67714784670904E-6,1547:2.67714784670904E-6):9.839791749666391E-4):2.67714784670904E-6):2.67714784670904E-6):0.001967891448340887):2.67714784670904E-6,(176:0.0030082859577004453,326:0.001170907120104469):2.67714784670904E-6):2.67714784670904E-6,(661:2.67714784670904E-6,555:2.67714784670904E-6):2.67714784670904E-6):2.67714784670904E-6):2.67714784670904E-6):2.67714784670904E-6,((1652:2.67714784670904E-6,96:2.67714784670904E-6):2.67714784670904E-6,((840:2.67714784670904E-6,51:2.67714784670904E-6):2.67714784670904E-6,939:2.67714784670904E-6):2.67714784670904E-6):2.67714784670904E-6):2.67714784670904E-6):2.67714784670904E-6):9.828740800000302E-4):2.67714784670904E-6,(44:9.831062800266773E-4,(1556:2.67714784670904E-6,1555:2.67714784670904E-6):9.82730100094277E-4):2.67714784670904E-6):2.67714784670904E-6,(679:9.828476474562338E-4,(1540:2.67714784670904E-6,(23:0.002045958450115276,(559:2.67714784670904E-6,557:2.67714784670904E-6):9.775524605337683E-4):2.99377271778693E-6):2.67714784670904E-6):2.67714784670904E-6):2.67714784670904E-6,810:2.67714784670904E-6):2.67714784670904E-6,((43:2.67714784670904E-6,40:2.67714784670904E-6):2.67714784670904E-6,116:2.67714784670904E-6):2.67714784670904E-6):2.67714784670904E-6):2.67714784670904E-6,(((489:2.67714784670904E-6,((((194:2.67714784670904E-6,(723:2.67714784670904E-6,693:2.67714784670904E-6):2.67714784670904E-6):2.67714784670904E-6,((490:2.67714784670904E-6,(((516:2.67714784670904E-6,164:2.67714784670904E-6):2.67714784670904E-6,788:2.67714784670904E-6):2.67714784670904E-6,((((352:2.67714784670904E-6,247:2.67714784670904E-6):2.67714784670904E-6,(1560:2.67714784670904E-6,(676:2.67714784670904E-6,(((((115:0.0019768911690274784,689:9.826138258652863E-4):2.67714784670904E-6,((((1137:2.67714784670904E-6,1136:9.826372327088042E-4):0.001967444697981312,670:2.67714784670904E-6):2.67714784670904E-6,671:9.830373815946378E-4):9.828896659530599E-4,(((((573:2.67714784670904E-6,35:2.67714784670904E-6):2.67714784670904E-6,1231:2.67714784670904E-6):2.67714784670904E-6,(582:2.67714784670904E-6,((1715:0.001967499926954533,(611:0.0029600352179641157,610:2.67714784670904E-6):9.82945555233774E-4):2.67714784670904E-6,(1329:9.82280090557235E-4,((1203:2.67714784670904E-6,(240:2.67714784670904E-6,531:2.67714784670904E-6):2.67714784670904E-6):2.67714784670904E-6,(1470:9.807832953764397E-4,(1507:2.67714784670904E-6,((1196:9.801233094831093E-4,(1194:2.67714784670904E-6,1193:2.67714784670904E-6):2.67714784670904E-6):9.80501852849588E-4,(1681:2.67714784670904E-6,1195:2.67714784670904E-6):2.67714784670904E-6):9.807145598299553E-4):2.67714784670904E-6):0.00595092690696904):9.839151878547592E-4):2.67714784670904E-6):2.67714784670904E-6):2.67714784670904E-6):2.67714784670904E-6,(702:2.67714784670904E-6,(((31:2.67714784670904E-6,((1096:2.67714784670904E-6,704:2.67714784670904E-6):2.67714784670904E-6,(14:2.67714784670904E-6,1739:2.67714784670904E-6):2.67714784670904E-6):2.67714784670904E-6):2.67714784670904E-6,574:2.67714784670904E-6):2.67714784670904E-6,253:2.67714784670904E-6):2.67714784670904E-6):2.67714784670904E-6):2.67714784670904E-6,26:0.0010011802802329694):9.82697803331131E-4):2.67714784670904E-6):2.67714784670904E-6,(238:2.67714784670904E-6,1213:2.67714784670904E-6):2.67714784670904E-6):2.67714784670904E-6,251:2.67714784670904E-6):2.67714784670904E-6,798:2.67714784670904E-6):2.67714784670904E-6):2.67714784670904E-6):2.67714784670904E-6):2.67714784670904E-6,(1396:2.67714784670904E-6,117:2.67714784670904E-6):2.67714784670904E-6):2.67714784670904E-6,1559:2.67714784670904E-6):2.67714784670904E-6):2.67714784670904E-6):2.67714784670904E-6,163:2.67714784670904E-6):2.67714784670904E-6):2.67714784670904E-6,(243:9.837484124616397E-4,(404:2.67714784670904E-6,(27:2.67714784670904E-6,((604:2.67714784670904E-6,(445:2.67714784670904E-6,(429:2.67714784670904E-6,((((353:2.67714784670904E-6,60:9.559150426761538E-4):2.67714784670904E-6,357:2.67714784670904E-6):2.67714784670904E-6,360:2.67714784670904E-6):2.67714784670904E-6,8:2.67714784670904E-6):2.67714784670904E-6):2.67714784670904E-6):2.67714784670904E-6):2.67714784670904E-6,28:2.67714784670904E-6):2.67714784670904E-6):2.67714784670904E-6):2.67714784670904E-6):2.67714784670904E-6):2.67714784670904E-6,17:2.67714784670904E-6):2.67714784670904E-6):2.67714784670904E-6,638:2.67714784670904E-6):2.67714784670904E-6,1053:2.67714784670904E-6):2.67714784670904E-6):2.67714784670904E-6,533:2.67714784670904E-6):2.67714784670904E-6,139:2.67714784670904E-6):2.67714784670904E-6,48:2.67714784670904E-6):2.67714784670904E-6,698:2.67714784670904E-6):2.67714784670904E-6,6:2.67714784670904E-6):2.67714784670904E-6,(1714:2.67714784670904E-6,(669:2.67714784670904E-6,(558:2.67714784670904E-6,120:2.67714784670904E-6):2.67714784670904E-6):2.67714784670904E-6):2.67714784670904E-6):2.67714784670904E-6):2.67714784670904E-6,(25:2.67714784670904E-6,(((((((728:0.001969373639648191,((690:2.67714784670904E-6,42:2.67714784670904E-6):2.67714784670904E-6,((21:2.67714784670904E-6,9:2.67714784670904E-6):2.67714784670904E-6,((((928:2.67714784670904E-6,(((355:2.67714784670904E-6,((38:0.0010730208449249233,363:2.67714784670904E-6):2.67714784670904E-6,356:2.67714784670904E-6):2.67714784670904E-6):2.67714784670904E-6,932:2.67714784670904E-6):2.67714784670904E-6,930:2.67714784670904E-6):2.67714784670904E-6):2.67714784670904E-6,935:2.67714784670904E-6):2.67714784670904E-6,(((92:2.67714784670904E-6,(61:2.67714784670904E-6,(91:2.67714784670904E-6,(90:2.67714784670904E-6,(64:2.67714784670904E-6,((88:2.67714784670904E-6,(80:2.67714784670904E-6,((((((376:2.67714784670904E-6,(424:2.67714784670904E-6,427:2.67714784670904E-6):2.67714784670904E-6):2.67714784670904E-6,(428:2.67714784670904E-6,430:2.67714784670904E-6):2.67714784670904E-6):2.67714784670904E-6,(584:2.67714784670904E-6,(436:2.67714784670904E-6,(432:2.67714784670904E-6,433:2.67714784670904E-6):2.67714784670904E-6):2.67714784670904E-6):2.67714784670904E-6):2.67714784670904E-6,585:2.67714784670904E-6):0.0023174041596235647,(63:2.67714784670904E-6,(75:2.67714784670904E-6,(82:2.67714784670904E-6,(81:2.67714784670904E-6,((73:2.67714784670904E-6,(74:2.67714784670904E-6,(76:2.67714784670904E-6,(79:2.67714784670904E-6,(94:2.67714784670904E-6,(65:2.67714784670904E-6,(66:2.67714784670904E-6,(354:2.67714784670904E-6,(364:2.67714784670904E-6,(365:2.67714784670904E-6,84:0.0019262321241936954):2.67714784670904E-6):2.67714784670904E-6):2.67714784670904E-6):2.67714784670904E-6):2.67714784670904E-6):2.67714784670904E-6):2.67714784670904E-6):2.67714784670904E-6):2.67714784670904E-6):2.67714784670904E-6,77:2.67714784670904E-6):2.67714784670904E-6):2.67714784670904E-6):2.67714784670904E-6):2.67714784670904E-6):2.67714784670904E-6):2.67714784670904E-6,78:2.67714784670904E-6):2.67714784670904E-6):2.67714784670904E-6):2.67714784670904E-6,56:2.67714784670904E-6):2.67714784670904E-6):2.67714784670904E-6):2.67714784670904E-6):2.67714784670904E-6):2.67714784670904E-6):2.67714784670904E-6,93:2.67714784670904E-6):2.67714784670904E-6,62:2.67714784670904E-6):2.67714784670904E-6):2.67714784670904E-6,419:0.001968542242993712):2.67714784670904E-6):2.67714784670904E-6):2.67714784670904E-6):9.82898959428308E-4,(1145:2.67714784670904E-6,1352:2.67714784670904E-6):9.827082053528162E-4):2.67714784670904E-6,((1062:2.67714784670904E-6,1063:2.67714784670904E-6):9.830027498685E-4,(((825:9.833705877125378E-4,1806:9.831051679896217E-4):2.67714784670904E-6,((1654:2.67714784670904E-6,216:2.67714784670904E-6):2.67714784670904E-6,(((191:2.67714784670904E-6,215:2.67714784670904E-6):2.67714784670904E-6,125:2.67714784670904E-6):2.67714784670904E-6,((231:2.67714784670904E-6,((127:2.67714784670904E-6,126:2.67714784670904E-6):2.67714784670904E-6,1256:2.67714784670904E-6):2.67714784670904E-6):2.67714784670904E-6,(((618:2.67714784670904E-6,214:2.67714784670904E-6):2.67714784670904E-6,554:2.67714784670904E-6):2.67714784670904E-6,((609:9.831480532095172E-4,((((((1664:9.827040522074556E-4,639:0.001968008562332969):2.67714784670904E-6,1603:9.834912666333694E-4):2.67714784670904E-6,1731:2.67714784670904E-6):2.67714784670904E-6,(((1608:9.829749341040755E-4,((1498:9.836583987074192E-4,((1497:2.67714784670904E-6,1464:2.67714784670904E-6):2.67714784670904E-6,1727:2.67714784670904E-6):2.67714784670904E-6):0.0019686293072507265,1276:2.67714784670904E-6):9.82880609096225E-4):2.67714784670904E-6,(((1469:2.67714784670904E-6,1493:2.67714784670904E-6):2.67714784670904E-6,1475:2.67714784670904E-6):9.828684278076025E-4,(((1570:2.67714784670904E-6,((1558:2.67714784670904E-6,1561:2.67714784670904E-6):2.67714784670904E-6,1567:2.67714784670904E-6):2.67714784670904E-6):2.67714784670904E-6,1557:2.67714784670904E-6):9.83265010887694E-4,((1290:2.67714784670904E-6,1286:2.67714784670904E-6):2.67714784670904E-6,(1563:2.67714784670904E-6,(((1553:2.67714784670904E-6,1551:2.67714784670904E-6):2.67714784670904E-6,1562:2.67714784670904E-6):2.67714784670904E-6,1554:2.67714784670904E-6):2.67714784670904E-6):9.827730894784654E-4):2.67714784670904E-6):9.828705848152865E-4):2.67714784670904E-6):2.67714784670904E-6,(1757:2.67714784670904E-6,((686:2.67714784670904E-6,544:2.67714784670904E-6):2.67714784670904E-6,(981:2.67714784670904E-6,(((834:2.67714784670904E-6,((1591:2.67714784670904E-6,(1604:2.67714784670904E-6,(153:2.67714784670904E-6,1129:2.67714784670904E-6):2.67714784670904E-6):2.67714784670904E-6):2.67714784670904E-6,1374:2.67714784670904E-6):2.67714784670904E-6):2.67714784670904E-6,((((515:2.67714784670904E-6,((((((523:2.67714784670904E-6,((1634:2.67714784670904E-6,(((1442:2.67714784670904E-6,((637:2.67714784670904E-6,141:2.67714784670904E-6):2.67714784670904E-6,1700:2.67714784670904E-6):2.67714784670904E-6):2.67714784670904E-6,((((((135:2.67714784670904E-6,1312:2.67714784670904E-6):2.67714784670904E-6,101:2.67714784670904E-6):2.67714784670904E-6,(1789:2.67714784670904E-6,(1325:2.67714784670904E-6,635:2.67714784670904E-6):2.67714784670904E-6):2.67714784670904E-6):2.67714784670904E-6,394:2.67714784670904E-6):2.67714784670904E-6,156:2.67714784670904E-6):2.67714784670904E-6,(193:2.67714784670904E-6,(1139:2.67714784670904E-6,338:2.67714784670904E-6):2.67714784670904E-6):2.67714784670904E-6):2.67714784670904E-6):2.67714784670904E-6,1293:2.67714784670904E-6):2.67714784670904E-6):2.67714784670904E-6,(1682:2.67714784670904E-6,1452:2.67714784670904E-6):2.67714784670904E-6):2.67714784670904E-6):2.67714784670904E-6,(1628:2.67714784670904E-6,(1624:2.67714784670904E-6,133:2.67714784670904E-6):2.67714784670904E-6):2.67714784670904E-6):2.67714784670904E-6,(((((1372:9.845580566597801E-4,((1418:9.827108103750155E-4,(1361:2.67714784670904E-6,1398:2.67714784670904E-6):2.67714784670904E-6):9.82973482775444E-4,((1406:2.67714784670904E-6,614:2.67714784670904E-6):2.67714784670904E-6,((1403:9.827905302902404E-4,((1201:2.67714784670904E-6,1101:0.0011489308537144716):0.0014762199647197869,1416:2.67714784670904E-6):0.0014761725990660788):2.67714784670904E-6,((1387:0.0022502287111092665,((946:2.67714784670904E-6,(901:2.67714784670904E-6,(((((922:2.67714784670904E-6,(916:2.67714784670904E-6,((((958:2.67714784670904E-6,943:2.67714784670904E-6):2.67714784670904E-6,915:2.67714784670904E-6):2.67714784670904E-6,893:2.67714784670904E-6):2.67714784670904E-6,(954:0.0011480654285414204,1154:0.002299496396201283):2.67714784670904E-6):2.67714784670904E-6):2.67714784670904E-6):2.67714784670904E-6,((881:0.001147565167153679,1153:0.001147166638810243):2.67714784670904E-6,((904:2.67714784670904E-6,((1149:2.67714784670904E-6,1816:2.67714784670904E-6):2.67714784670904E-6,1574:2.67714784670904E-6):2.67714784670904E-6):2.67714784670904E-6,602:2.67714784670904E-6):2.67714784670904E-6):2.67714784670904E-6):2.67714784670904E-6,921:2.67714784670904E-6):2.67714784670904E-6,889:2.67714784670904E-6):2.67714784670904E-6,(892:2.67714784670904E-6,888:2.67714784670904E-6):2.67714784670904E-6):2.67714784670904E-6):2.67714784670904E-6):2.67714784670904E-6,(970:0.0011351187965811598,((859:2.67714784670904E-6,(((474:2.67714784670904E-6,(1584:0.0022827910434429816,((1390:2.67714784670904E-6,(1582:0.001147687732619032,969:2.67714784670904E-6):2.67714784670904E-6):2.67714784670904E-6,975:2.67714784670904E-6):2.67714784670904E-6):0.0011287566087791541):2.67714784670904E-6,1817:0.0013058265113497886):2.67714784670904E-6,(421:2.67714784670904E-6,420:2.67714784670904E-6):0.0036210057071956836):2.67714784670904E-6):2.67714784670904E-6,((951:2.67714784670904E-6,((960:2.67714784670904E-6,972:2.67714784670904E-6):0.001139501255218999,(1578:0.0011398763184343038,(1388:2.67714784670904E-6,(1820:0.0011467183867630004,1577:0.0011419540457677216):2.67714784670904E-6):2.67714784670904E-6):0.0011395570465420112):2.67714784670904E-6):2.67714784670904E-6,((956:2.67714784670904E-6,959:2.67714784670904E-6):2.67714784670904E-6,(((((1105:0.001149654922022945,1821:0.003434994974772518):0.0011415852413519854,1576:0.001141264285843556):2.67714784670904E-6,(868:2.67714784670904E-6,967:2.67714784670904E-6):2.67714784670904E-6):2.67714784670904E-6,1586:2.67714784670904E-6):2.67714784670904E-6,((1580:2.67714784670904E-6,(894:0.0011430364666279098,908:0.0034475283284818416):2.67714784670904E-6):2.67714784670904E-6,875:2.67714784670904E-6):2.67714784670904E-6):2.67714784670904E-6):2.67714784670904E-6):2.67714784670904E-6):2.67714784670904E-6):2.67714784670904E-6):2.67714784670904E-6):2.67714784670904E-6,1762:0.0020120559325609738):2.67714784670904E-6):2.67714784670904E-6):2.67714784670904E-6):9.821700770632235E-4):9.840854159406517E-4,1250:0.001967143153154369):2.67714784670904E-6,((624:2.67714784670904E-6,335:2.67714784670904E-6):2.67714784670904E-6,(527:2.67714784670904E-6,514:2.67714784670904E-6):2.67714784670904E-6):9.841036015666585E-4):2.67714784670904E-6,((((232:2.67714784670904E-6,(((((839:2.67714784670904E-6,847:2.67714784670904E-6):2.67714784670904E-6,(((407:2.67714784670904E-6,393:2.67714784670904E-6):2.67714784670904E-6,234:2.67714784670904E-6):2.67714784670904E-6,1177:2.67714784670904E-6):2.67714784670904E-6):2.67714784670904E-6,(395:2.67714784670904E-6,(591:2.67714784670904E-6,(1088:2.67714784670904E-6,1091:2.67714784670904E-6):9.830788552398495E-4):2.67714784670904E-6):2.67714784670904E-6):2.67714784670904E-6,(816:2.67714784670904E-6,831:2.67714784670904E-6):2.67714784670904E-6):2.67714784670904E-6,159:2.67714784670904E-6):2.67714784670904E-6):2.67714784670904E-6,(1790:2.67714784670904E-6,467:2.67714784670904E-6):9.833624163928122E-4):9.829012943069252E-4,(1439:0.003941432189930362,(1002:2.67714784670904E-6,1619:2.67714784670904E-6):2.67714784670904E-6):9.824930947475202E-4):2.67714784670904E-6,((190:2.67714784670904E-6,1752:2.67714784670904E-6):9.827287760494855E-4,(1244:9.830830910497739E-4,675:2.67714784670904E-6):9.824947173787076E-4):2.67714784670904E-6):2.67714784670904E-6):2.67714784670904E-6,(572:2.67714784670904E-6,((((131:9.947011122353195E-4,1430:9.827278472940362E-4):2.67714784670904E-6,1179:2.67714784670904E-6):2.67714784670904E-6,((((1782:2.67714784670904E-6,384:2.67714784670904E-6):2.67714784670904E-6,1734:2.67714784670904E-6):2.67714784670904E-6,1456:2.67714784670904E-6):2.67714784670904E-6,(627:2.67714784670904E-6,(1140:2.67714784670904E-6,((1142:2.67714784670904E-6,(1302:2.67714784670904E-6,(((((694:2.67714784670904E-6,(((323:2.67714784670904E-6,148:2.67714784670904E-6):2.67714784670904E-6,547:2.67714784670904E-6):2.67714784670904E-6,(203:2.67714784670904E-6,(97:2.67714784670904E-6,147:2.67714784670904E-6):2.67714784670904E-6):2.67714784670904E-6):2.67714784670904E-6):2.67714784670904E-6,((832:2.67714784670904E-6,388:2.67714784670904E-6):2.67714784670904E-6,982:2.67714784670904E-6):2.67714784670904E-6):2.67714784670904E-6,522:2.67714784670904E-6):2.67714784670904E-6,1089:2.67714784670904E-6):2.67714784670904E-6,1211:2.67714784670904E-6):2.67714784670904E-6):2.67714784670904E-6):2.67714784670904E-6,(((1262:9.823591557915408E-4,502:2.67714784670904E-6):9.827337818749456E-4,(((1478:0.0019666355376384446,1313:0.001966181511262748):2.67714784670904E-6,((837:2.67714784670904E-6,564:2.67714784670904E-6):2.67714784670904E-6,174:2.67714784670904E-6):2.67714784670904E-6):2.67714784670904E-6,811:0.0019693682775784355):9.810166434649297E-4):2.67714784670904E-6,833:9.829209424052287E-4):2.67714784670904E-6):2.67714784670904E-6):2.67714784670904E-6):2.67714784670904E-6):2.67714784670904E-6):2.67714784670904E-6,(1673:2.67714784670904E-6,(680:2.67714784670904E-6,(493:2.67714784670904E-6,((((518:2.67714784670904E-6,(381:2.67714784670904E-6,140:2.67714784670904E-6):2.67714784670904E-6):2.67714784670904E-6,1808:2.67714784670904E-6):2.67714784670904E-6,113:2.67714784670904E-6):2.67714784670904E-6,(((851:2.67714784670904E-6,780:2.67714784670904E-6):2.67714784670904E-6,1310:2.67714784670904E-6):2.67714784670904E-6,1662:2.67714784670904E-6):2.67714784670904E-6):2.67714784670904E-6):2.67714784670904E-6):2.67714784670904E-6):2.67714784670904E-6):2.67714784670904E-6):2.67714784670904E-6):2.67714784670904E-6):2.67714784670904E-6,(((((940:9.82942169423151E-4,(386:2.67714784670904E-6,((1296:9.872214466042908E-4,1206:0.0029583089140285458):9.750647273426741E-4,69:2.67714784670904E-6):2.67714784670904E-6):2.67714784670904E-6):2.67714784670904E-6,(1315:9.840276223691438E-4,340:9.826845674129607E-4):2.67714784670904E-6):2.67714784670904E-6,((1685:0.0019700592225442566,(46:2.67714784670904E-6,1801:9.825646322148864E-4):9.827049489173358E-4):2.67714784670904E-6,(1637:9.82534012417032E-4,(1516:9.82841943301211E-4,1488:2.67714784670904E-6):0.0019678095101802254):2.67714784670904E-6):2.67714784670904E-6):2.67714784670904E-6,(1321:2.67714784670904E-6,155:2.67714784670904E-6):2.67714784670904E-6):2.67714784670904E-6,(((652:2.67714784670904E-6,((674:2.67714784670904E-6,(((1719:2.67714784670904E-6,((((1216:2.67714784670904E-6,((526:2.67714784670904E-6,((168:2.67714784670904E-6,((((1724:2.67714784670904E-6,((537:2.67714784670904E-6,(503:2.67714784670904E-6,((((571:0.0019676088252776293,1672:9.827251258005952E-4):2.67714784670904E-6,(1301:0.002956901117876511,(1270:0.001973740732223033,(1075:2.67714784670904E-6,1077:9.847036197889324E-4):9.866887989735972E-4):9.800735233054152E-4):2.67714784670904E-6):2.67714784670904E-6,(1305:2.67714784670904E-6,(1223:2.67714784670904E-6,((1011:2.67714784670904E-6,157:2.67714784670904E-6):2.67714784670904E-6,((183:2.67714784670904E-6,1004:2.67714784670904E-6):2.67714784670904E-6,(1115:2.67714784670904E-6,(((1029:2.67714784670904E-6,1032:2.67714784670904E-6):2.67714784670904E-6,1010:2.67714784670904E-6):2.67714784670904E-6,(1036:2.67714784670904E-6,((1013:2.67714784670904E-6,1000:9.90058299480024E-4):2.67714784670904E-6,1009:2.67714784670904E-6):2.67714784670904E-6):2.67714784670904E-6):2.67714784670904E-6):2.67714784670904E-6):2.67714784670904E-6):2.67714784670904E-6):2.67714784670904E-6):2.67714784670904E-6):2.67714784670904E-6,576:2.67714784670904E-6):2.67714784670904E-6):2.67714784670904E-6):2.67714784670904E-6,339:2.67714784670904E-6):2.67714784670904E-6):2.67714784670904E-6,(350:2.67714784670904E-6,(((((835:2.67714784670904E-6,552:2.67714784670904E-6):2.67714784670904E-6,((59:2.67714784670904E-6,33:2.67714784670904E-6):2.67714784670904E-6,(1613:2.67714784670904E-6,((517:2.67714784670904E-6,145:2.67714784670904E-6):2.67714784670904E-6,(1626:2.67714784670904E-6,(1268:2.67714784670904E-6,((1277:2.67714784670904E-6,109:2.67714784670904E-6):2.67714784670904E-6,551:2.67714784670904E-6):2.67714784670904E-6):2.67714784670904E-6):2.67714784670904E-6):2.67714784670904E-6):2.67714784670904E-6):2.67714784670904E-6):2.67714784670904E-6,504:2.67714784670904E-6):2.67714784670904E-6,1446:2.67714784670904E-6):2.67714784670904E-6,((((1334:9.826943814583043E-4,1684:9.829375388661133E-4):2.67714784670904E-6,(24:9.830093115909652E-4,1368:9.830607131674728E-4):2.67714784670904E-6):2.67714784670904E-6,((1424:0.0029688353270491664,(1792:9.84950776875046E-4,((((1795:0.0042838358917244804,846:9.810905524279324E-4):2.67714784670904E-6,(1678:9.847799610514425E-4,(1676:2.67714784670904E-6,1791:2.67714784670904E-6):2.67714784670904E-6):9.834036822664472E-4):2.67714784670904E-6,(838:2.67714784670904E-6,(1679:2.67714784670904E-6,((1319:2.67714784670904E-6,540:2.67714784670904E-6):2.67714784670904E-6,1674:2.67714784670904E-6):2.67714784670904E-6):2.67714784670904E-6):2.67714784670904E-6):2.67714784670904E-6,1656:0.001968966570210549):9.80433954945559E-4):2.69768095351563E-6):2.67714784670904E-6,((1164:0.0029563312608007824,941:2.67714784670904E-6):9.828638547116088E-4,1683:9.827276021475901E-4):2.67714784670904E-6):2.67714784670904E-6):2.67714784670904E-6,1760:2.67714784670904E-6):2.67714784670904E-6):2.67714784670904E-6):2.67714784670904E-6):2.67714784670904E-6,(((((1511:2.67714784670904E-6,631:2.67714784670904E-6):2.67714784670904E-6,(((201:2.67714784670904E-6,((1189:2.67714784670904E-6,(((((((1255:2.67714784670904E-6,((((1356:0.0029522420943788193,(687:2.67714784670904E-6,342:2.67714784670904E-6):2.67714784670904E-6):9.826826424317928E-4,1265:0.002954698260004414):2.67714784670904E-6,(1713:0.002961770463995892,(362:0.004746195131758026,(((70:2.67714784670904E-6,(369:2.67714784670904E-6,(1059:0.00197324027080357,((((495:0.003940649347866131,1222:9.820631709038538E-4):2.67714784670904E-6,((819:2.67714784670904E-6,(1212:2.67714784670904E-6,1220:2.67714784670904E-6):2.67714784670904E-6):2.67714784670904E-6,1219:2.67714784670904E-6):2.67714784670904E-6):2.67714784670904E-6,1221:9.823614126423233E-4):9.82219712930394E-4,1060:2.67714784670904E-6):2.67714784670904E-6):9.691416980248511E-4):2.67714784670904E-6):2.67714784670904E-6,1117:2.67714784670904E-6):2.67714784670904E-6,479:2.67714784670904E-6):2.67714784670904E-6):2.67714784670904E-6):2.67714784670904E-6):2.67714784670904E-6,((808:2.67714784670904E-6,((((330:2.67714784670904E-6,1544:2.67714784670904E-6):2.67714784670904E-6,830:2.67714784670904E-6):2.67714784670904E-6,1283:2.67714784670904E-6):2.67714784670904E-6,229:2.67714784670904E-6):2.67714784670904E-6):2.67714784670904E-6,701:2.67714784670904E-6):2.67714784670904E-6):2.67714784670904E-6):2.67714784670904E-6,((1631:2.67714784670904E-6,1333:2.67714784670904E-6):2.67714784670904E-6,626:2.67714784670904E-6):2.67714784670904E-6):2.67714784670904E-6,((1242:2.67714784670904E-6,519:2.67714784670904E-6):2.67714784670904E-6,((111:2.67714784670904E-6,(1382:2.67714784670904E-6,1182:2.67714784670904E-6):2.67714784670904E-6):2.67714784670904E-6,(102:2.67714784670904E-6,1599:2.67714784670904E-6):2.67714784670904E-6):2.67714784670904E-6):2.67714784670904E-6):2.67714784670904E-6,(((378:2.67714784670904E-6,850:2.67714784670904E-6):2.67714784670904E-6,(1300:2.67714784670904E-6,1474:2.67714784670904E-6):2.67714784670904E-6):2.67714784670904E-6,396:2.67714784670904E-6):2.67714784670904E-6):2.67714784670904E-6,((((622:2.67714784670904E-6,259:2.67714784670904E-6):2.67714784670904E-6,(((((1241:9.827262603889428E-4,1590:9.827275306903626E-4):2.67714784670904E-6,((879:0.0011405333884439799,(((1383:2.67714784670904E-6,617:2.67714784670904E-6):2.67714784670904E-6,1521:2.67714784670904E-6):2.67714784670904E-6,509:2.67714784670904E-6):2.67714784670904E-6):9.829423545257743E-4,(481:2.67714784670904E-6,1083:2.67714784670904E-6):9.827331040324E-4):2.67714784670904E-6):2.67714784670904E-6,1644:2.67714784670904E-6):2.67714784670904E-6,((((((((198:2.67714784670904E-6,(((1625:2.67714784670904E-6,1232:2.67714784670904E-6):2.67714784670904E-6,244:2.67714784670904E-6):2.67714784670904E-6,824:2.67714784670904E-6):2.67714784670904E-6):2.67714784670904E-6,633:2.67714784670904E-6):2.67714784670904E-6,1376:2.67714784670904E-6):2.67714784670904E-6,169:2.67714784670904E-6):2.67714784670904E-6,1785:2.67714784670904E-6):2.67714784670904E-6,((570:2.67714784670904E-6,1185:2.67714784670904E-6):2.67714784670904E-6,((1545:2.67714784670904E-6,1238:2.67714784670904E-6):2.67714784670904E-6,854:2.67714784670904E-6):2.67714784670904E-6):2.67714784670904E-6):2.67714784670904E-6,(521:2.67714784670904E-6,(45:2.67714784670904E-6,(184:2.67714784670904E-6,((1588:2.67714784670904E-6,1056:2.67714784670904E-6):2.67714784670904E-6,233:2.67714784670904E-6):2.67714784670904E-6):2.67714784670904E-6):2.67714784670904E-6):2.67714784670904E-6):2.67714784670904E-6,836:2.67714784670904E-6):2.67714784670904E-6):2.67714784670904E-6,((((1668:9.845025205940047E-4,(955:0.0011461965077787335,(1102:2.67714784670904E-6,919:2.67714784670904E-6):2.67714784670904E-6):2.67714784670904E-6):9.832652078750031E-4,((1568:2.67714784670904E-6,1489:2.67714784670904E-6):2.67714784670904E-6,1491:2.67714784670904E-6):0.001969167833007566):9.845048415820614E-4,(1161:0.001152702318637609,(803:9.826589457446948E-4,937:2.67714784670904E-6):2.67714784670904E-6):9.825482377568864E-4):2.67714784670904E-6,((1050:0.0010020425835052455,1384:2.67714784670904E-6):9.828860299770808E-4,1459:9.830658147496638E-4):2.67714784670904E-6):2.67714784670904E-6):2.67714784670904E-6):2.67714784670904E-6,((((((1199:9.83486127775022E-4,1375:9.83463870861029E-4):9.86840634827261E-4,((871:0.0011482080783139842,(220:2.67714784670904E-6,(((1581:2.67714784670904E-6,(898:2.67714784670904E-6,(1818:0.0011464944621480033,(121:2.67714784670904E-6,(1109:2.67714784670904E-6,(1150:2.67714784670904E-6,(605:2.67714784670904E-6,((1819:2.67714784670904E-6,(1338:2.67714784670904E-6,(1815:2.67714784670904E-6,1271:2.67714784670904E-6):2.67714784670904E-6):2.67714784670904E-6):2.67714784670904E-6,973:2.67714784670904E-6):2.67714784670904E-6):2.67714784670904E-6):2.67714784670904E-6):2.67714784670904E-6):2.67714784670904E-6):2.67714784670904E-6):2.67714784670904E-6):2.67714784670904E-6,1347:2.67714784670904E-6):2.67714784670904E-6,1152:2.67714784670904E-6):2.67714784670904E-6):2.67714784670904E-6):4.696127542555609E-4,(968:0.0011372005527479272,476:2.67714784670904E-6):2.67714784670904E-6):4.7934291480384184E-4):2.67714784670904E-6,((((1252:2.67714784670904E-6,((1522:2.67714784670904E-6,(1508:2.67714784670904E-6,((1742:2.67714784670904E-6,(((((1492:2.67714784670904E-6,1472:2.67714784670904E-6):9.829149243684291E-4,1275:0.0029590079990944648):2.67714784670904E-6,((1461:0.0019678374159665404,(1505:2.67714784670904E-6,1520:9.831613061373776E-4):2.67714784670904E-6):9.82777042088001E-4,(((1173:2.67714784670904E-6,1278:2.67714784670904E-6):2.67714784670904E-6,1693:2.67714784670904E-6):2.67714784670904E-6,(1825:0.0039623340545823765,1351:0.0020261109254620306):9.828817503258484E-4):9.83498656816063E-4):2.67714784670904E-6):2.67714784670904E-6,1746:2.67714784670904E-6):2.67714784670904E-6,((((1272:9.832265427654342E-4,(1468:2.67714784670904E-6,1484:2.67714784670904E-6):2.67714784670904E-6):9.826810977309347E-4,1205:0.0019677131369113263):2.67714784670904E-6,(1771:0.001969812109950691,1720:0.00196843018501534):2.67714784670904E-6):2.67714784670904E-6,1438:2.67714784670904E-6):2.67714784670904E-6):2.67714784670904E-6):2.67714784670904E-6,1736:2.67714784670904E-6):2.67714784670904E-6):2.67714784670904E-6):2.67714784670904E-6,1210:2.67714784670904E-6):2.67714784670904E-6):2.67714784670904E-6,1479:2.67714784670904E-6):2.67714784670904E-6,(1253:2.67714784670904E-6,(1486:9.829614546745832E-4,1515:9.832441814475743E-4):2.67714784670904E-6):2.67714784670904E-6):2.67714784670904E-6,1726:9.829435273475565E-4):2.67714784670904E-6):2.67714784670904E-6,(((1748:2.67714784670904E-6,(1358:9.84098122589671E-4,1755:0.0010189194709439068):2.4457430772597166E-4):7.381924680472115E-4,1707:0.002956446708472593):2.67714784670904E-6,1706:9.831284466073015E-4):9.831123182441363E-4):9.828903547324122E-4,195:9.830715828306803E-4):2.67714784670904E-6,(1689:9.826075451047666E-4,685:9.82980755149559E-4):2.67714784670904E-6):2.67714784670904E-6):2.67714784670904E-6,(((1003:2.67714784670904E-6,1001:2.67714784670904E-6):2.67714784670904E-6,985:2.67714784670904E-6):2.67714784670904E-6,(1016:2.67714784670904E-6,(984:2.67714784670904E-6,(711:2.67714784670904E-6,(1027:2.67714784670904E-6,(710:0.00494306806214501,1044:2.67714784670904E-6):2.67714784670904E-6):2.67714784670904E-6):2.67714784670904E-6):2.67714784670904E-6):2.67714784670904E-6):2.67714784670904E-6):2.67714784670904E-6):2.67714784670904E-6,123:2.67714784670904E-6):2.67714784670904E-6,662:2.67714784670904E-6):2.67714784670904E-6):2.67714784670904E-6,106:2.67714784670904E-6):2.67714784670904E-6):2.67714784670904E-6,149:2.67714784670904E-6):2.67714784670904E-6,(((((((1756:2.67714784670904E-6,634:2.67714784670904E-6):2.67714784670904E-6,1510:2.67714784670904E-6):2.67714784670904E-6,((1694:2.67714784670904E-6,(389:2.67714784670904E-6,(((206:2.67714784670904E-6,(((18:2.67714784670904E-6,(1280:9.834705515198738E-4,(1471:0.0019707810394780146,683:9.839955022259107E-4):9.840258205958403E-4):2.67714784670904E-6):2.67714784670904E-6,((((((((((1417:2.67714784670904E-6,1404:2.67714784670904E-6):2.67714784670904E-6,1233:2.67714784670904E-6):2.67714784670904E-6,((1636:2.67714784670904E-6,((((1258:2.67714784670904E-6,((1386:2.67714784670904E-6,1745:2.67714784670904E-6):2.67714784670904E-6,1363:2.67714784670904E-6):2.67714784670904E-6):2.67714784670904E-6,((1482:2.67714784670904E-6,((1412:2.67714784670904E-6,(1413:2.67714784670904E-6,1409:2.67714784670904E-6):2.67714784670904E-6):9.844438854016751E-4,((1397:9.82775874711632E-4,(((((964:2.67714784670904E-6,860:2.67714784670904E-6):2.67714784670904E-6,(((952:0.0011492258553170204,(906:2.67714784670904E-6,961:2.67714784670904E-6):2.67714784670904E-6):2.67714784670904E-6,907:2.67714784670904E-6):2.67714784670904E-6,(923:2.67714784670904E-6,1339:2.67714784670904E-6):2.67714784670904E-6):2.67714784670904E-6):2.67714784670904E-6,903:2.67714784670904E-6):2.67714784670904E-6,861:2.67714784670904E-6):2.67714784670904E-6,(944:2.67714784670904E-6,((1585:2.67714784670904E-6,963:2.67714784670904E-6):2.67714784670904E-6,(974:2.67714784670904E-6,((1159:2.67714784670904E-6,(1348:2.67714784670904E-6,1160:2.67714784670904E-6):2.67714784670904E-6):0.0011404038880812326,(1340:2.67714784670904E-6,1583:2.67714784670904E-6):0.001140022415956786):2.67714784670904E-6):2.67714784670904E-6):2.67714784670904E-6):2.67714784670904E-6):2.67714784670904E-6):9.829074457396658E-4,(1730:2.67714784670904E-6,1729:9.811680395843203E-4):0.003939786346060869):2.67714784670904E-6):2.67714784670904E-6):2.67714784670904E-6,((1393:0.0020062576585180795,1330:9.82775960053378E-4):2.67714784670904E-6,((1793:0.0019679286538776247,1408:2.67714784670904E-6):0.0019682067677869956,(886:2.67714784670904E-6,1798:2.67714784670904E-6):0.0019664602671501776):2.67714784670904E-6):2.67714784670904E-6):2.67714784670904E-6):2.67714784670904E-6,1157:2.67714784670904E-6):2.67714784670904E-6,1525:2.67714784670904E-6):2.67714784670904E-6):2.67714784670904E-6,1218:2.67714784670904E-6):2.67714784670904E-6):2.67714784670904E-6,1337:2.67714784670904E-6):2.67714784670904E-6,((1229:9.831007087289132E-4,1284:9.831008770551765E-4):2.67714784670904E-6,(1234:2.67714784670904E-6,(((((1485:2.67714784670904E-6,1266:2.67714784670904E-6):2.67714784670904E-6,399:2.67714784670904E-6):2.67714784670904E-6,(1686:0.0019701215716960846,(478:2.67714784670904E-6,(((372:2.67714784670904E-6,((878:2.67714784670904E-6,(900:2.67714784670904E-6,(945:2.67714784670904E-6,(971:2.67714784670904E-6,(1395:0.0010738964192630763,((1108:0.001144530723634346,((1106:0.0011434032615275798,(((962:2.67714784670904E-6,(876:2.67714784670904E-6,((606:2.67714784670904E-6,(438:2.67714784670904E-6,(((976:0.0011404342148227903,((953:2.67714784670904E-6,1103:0.004632757791414119):0.0011501640295203505,(1602:2.67714784670904E-6,1781:0.0019673484830387677):3.633803252415774E-4):5.530797997195006E-4):3.30494012999775E-6,599:2.67714784670904E-6):2.67714784670904E-6,450:2.67714784670904E-6):2.67714784670904E-6):2.67714784670904E-6):2.67714784670904E-6,917:2.67714784670904E-6):2.67714784670904E-6):2.67714784670904E-6):2.67714784670904E-6,607:2.67714784670904E-6):4.17872927884962E-6,1148:2.67714784670904E-6):2.67714784670904E-6):2.67714784670904E-6,899:2.67714784670904E-6):2.67714784670904E-6):2.67714784670904E-6,1391:2.67714784670904E-6):2.67714784670904E-6):2.67714784670904E-6):2.67714784670904E-6):2.67714784670904E-6):2.67714784670904E-6):2.67714784670904E-6,589:2.67714784670904E-6):2.67714784670904E-6):2.67714784670904E-6,914:0.003449856172308676):2.67714784670904E-6,454:2.67714784670904E-6):2.67714784670904E-6):2.67714784670904E-6):2.67714784670904E-6):2.67714784670904E-6,1171:2.67714784670904E-6):2.67714784670904E-6,1394:2.67714784670904E-6):2.67714784670904E-6):2.67714784670904E-6):2.67714784670904E-6):2.67714784670904E-6,1407:2.67714784670904E-6):2.67714784670904E-6,(((895:2.67714784670904E-6,(431:2.67714784670904E-6,((1104:2.67714784670904E-6,(((885:2.67714784670904E-6,884:2.67714784670904E-6):0.0011473324994090161,((1151:0.0011430856971639748,(1575:0.0011429461749181107,((902:2.67714784670904E-6,890:2.67714784670904E-6):0.0011374606195199005,(965:2.67714784670904E-6,(950:0.0011330500922249055,(((911:2.67714784670904E-6,(870:2.67714784670904E-6,(390:2.67714784670904E-6,556:2.67714784670904E-6):2.67714784670904E-6):2.67714784670904E-6):2.67714784670904E-6,909:2.67714784670904E-6):2.67714784670904E-6,910:2.67714784670904E-6):2.67714784670904E-6):2.67714784670904E-6):2.67714784670904E-6):2.67714784670904E-6):2.67714784670904E-6):2.67714784670904E-6,891:2.67714784670904E-6):2.67714784670904E-6):2.67714784670904E-6,918:2.67714784670904E-6):2.67714784670904E-6):2.67714784670904E-6,1107:2.67714784670904E-6):2.67714784670904E-6):2.67714784670904E-6):5.701773874490378E-4,(948:2.67714784670904E-6,949:0.001135513217336737):0.0011352298052595868):3.6995284179579295E-4,(510:0.001776526386638833,1389:0.0011416564935679786):2.0452417336260642E-4):2.67714784670904E-6):9.829104435657313E-4,1680:0.0019677596340434804):2.67714784670904E-6,(1005:2.67714784670904E-6,(1025:2.67714784670904E-6,((1047:0.0010014727079003458,(87:2.67714784670904E-6,(925:0.001975344972753496,924:9.826530601782537E-4):9.725663062985896E-4):2.67714784670904E-6):2.67714784670904E-6,1048:2.67714784670904E-6):2.67714784670904E-6):2.67714784670904E-6):2.67714784670904E-6):2.67714784670904E-6,(((1458:2.67714784670904E-6,((351:2.67714784670904E-6,((((560:2.67714784670904E-6,391:2.67714784670904E-6):2.67714784670904E-6,(1640:2.67714784670904E-6,100:2.67714784670904E-6):2.67714784670904E-6):2.67714784670904E-6,(1318:2.67714784670904E-6,68:2.67714784670904E-6):2.67714784670904E-6):2.67714784670904E-6,(((334:2.67714784670904E-6,492:2.67714784670904E-6):2.67714784670904E-6,1807:2.67714784670904E-6):2.67714784670904E-6,1698:2.67714784670904E-6):2.67714784670904E-6):2.67714784670904E-6):2.67714784670904E-6,650:2.67714784670904E-6):2.67714784670904E-6):2.67714784670904E-6,(((((632:2.67714784670904E-6,1191:2.67714784670904E-6):2.67714784670904E-6,1279:2.67714784670904E-6):2.67714784670904E-6,1444:2.67714784670904E-6):2.67714784670904E-6,((1162:2.67714784670904E-6,(189:2.67714784670904E-6,((95:2.67714784670904E-6,813:2.67714784670904E-6):2.67714784670904E-6,(1445:2.67714784670904E-6,((((1696:2.67714784670904E-6,(1481:2.67714784670904E-6,(((((630:2.67714784670904E-6,(((651:2.67714784670904E-6,(((152:2.67714784670904E-6,(856:2.67714784670904E-6,(((828:2.67714784670904E-6,822:2.67714784670904E-6):2.67714784670904E-6,((532:2.67714784670904E-6,143:2.67714784670904E-6):2.67714784670904E-6,1638:2.67714784670904E-6):2.67714784670904E-6):2.67714784670904E-6,((((1061:2.67714784670904E-6,(((713:0.001982650513308622,(673:0.0010116135004110567,39:2.67714784670904E-6):2.67714784670904E-6):2.67714784670904E-6,977:2.67714784670904E-6):2.67714784670904E-6,980:2.67714784670904E-6):2.67714784670904E-6):2.67714784670904E-6,(((((1028:2.67714784670904E-6,993:2.67714784670904E-6):2.67714784670904E-6,1026:2.67714784670904E-6):2.67714784670904E-6,((1046:2.67714784670904E-6,(1023:2.67714784670904E-6,1114:2.67714784670904E-6):2.67714784670904E-6):2.67714784670904E-6,(((1024:2.67714784670904E-6,(((1343:0.001153646571136182,997:5.902467961164683E-4):4.0351307110555453E-4,990:2.67714784670904E-6):2.67714784670904E-6,1018:2.67714784670904E-6):2.67714784670904E-6):2.67714784670904E-6,1033:2.67714784670904E-6):2.67714784670904E-6,992:2.67714784670904E-6):2.67714784670904E-6):2.67714784670904E-6):2.67714784670904E-6,1012:9.914727224843566E-4):2.67714784670904E-6,((1483:9.852106734804212E-4,1043:0.001014687930560673):9.834703953152256E-4,1641:9.82706760882294E-4):2.67714784670904E-6):2.67714784670904E-6):2.67714784670904E-6,(1597:2.67714784670904E-6,((((((1618:2.67714784670904E-6,1617:2.67714784670904E-6):9.774903943108987E-4,374:2.67714784670904E-6):2.67714784670904E-6,873:0.0011674748830761993):2.67714784670904E-6,(1207:9.827575949780342E-4,(1128:0.001967458303749995,1230:0.0019687089294715483):2.67714784670904E-6):9.83753187699851E-4):2.67714784670904E-6,1669:2.67714784670904E-6):2.67714784670904E-6,((852:2.67714784670904E-6,((166:2.67714784670904E-6,1629:2.67714784670904E-6):2.67714784670904E-6,1292:2.67714784670904E-6):2.67714784670904E-6):2.67714784670904E-6,1758:2.67714784670904E-6):2.67714784670904E-6):2.67714784670904E-6):2.67714784670904E-6):2.67714784670904E-6,(((((706:2.67714784670904E-6,((((1661:2.67714784670904E-6,1710:2.67714784670904E-6):2.67714784670904E-6,(((1264:0.001969158190215107,1780:0.001969822121484333):9.848872065644932E-4,(((1514:2.67714784670904E-6,(1463:2.67714784670904E-6,1465:2.67714784670904E-6):2.67714784670904E-6):9.82665999720401E-4,(1163:2.67714784670904E-6,1414:2.67714784670904E-6):9.829856431953978E-4):2.67714784670904E-6,((1380:2.67714784670904E-6,(791:9.832512326468483E-4,1240:9.82840055933928E-4):2.67714784670904E-6):2.67714784670904E-6,1267:2.67714784670904E-6):2.67714784670904E-6):9.828442575832862E-4):2.67714784670904E-6,((625:9.830391890097477E-4,((1639:0.003947185821916971,1605:2.67714784670904E-6):9.82993462293745E-4,1364:0.0019688422290678946):2.67714784670904E-6):9.829472133372544E-4,((1800:9.830904470854208E-4,(((1572:0.0017847861147036606,1571:0.0026180546267904024):0.016717199717823258,1573:9.880267000795698E-4):2.67714784670904E-6,(1777:2.67714784670904E-6,1630:2.67714784670904E-6):2.67714784670904E-6):2.67714784670904E-6):9.823523279141795E-4,((1653:9.829569657608846E-4,(1156:2.67714784670904E-6,1355:2.67714784670904E-6):0.0019667701668781537):2.67714784670904E-6,1784:9.827503325369044E-4):2.67714784670904E-6):9.826947218503253E-4):2.67714784670904E-6):2.67714784670904E-6):2.67714784670904E-6,(((1503:0.001966662380543479,(463:0.001973092268842143,1202:0.001969776006273787):9.819737548055784E-4):2.67714784670904E-6,(1287:0.00196673724548454,829:9.826099028173417E-4):2.67714784670904E-6):2.67714784670904E-6,((71:2.67714784670904E-6,(1705:9.863258553290343E-4,1773:9.83003567870504E-4):9.805771085701525E-4):2.67714784670904E-6,(((1298:9.825768639897083E-4,(1690:9.840177495095694E-4,((855:2.67714784670904E-6,(235:2.67714784670904E-6,54:2.67714784670904E-6):2.67714784670904E-6):2.67714784670904E-6,((1288:2.67714784670904E-6,1336:2.67714784670904E-6):2.67714784670904E-6,161:2.67714784670904E-6):2.67714784670904E-6):2.67714784670904E-6):2.67714784670904E-6):2.67714784670904E-6,628:9.82540567285736E-4):9.826136253457199E-4,1649:0.001967204519240979):2.67714784670904E-6):2.67714784670904E-6):2.67714784670904E-6):2.67714784670904E-6,538:2.67714784670904E-6):2.67714784670904E-6):2.67714784670904E-6,(((658:2.67714784670904E-6,258:2.67714784670904E-6):2.67714784670904E-6,(1692:2.67714784670904E-6,529:2.67714784670904E-6):2.67714784670904E-6):2.67714784670904E-6,((1094:2.67714784670904E-6,1620:2.67714784670904E-6):2.67714784670904E-6,((1303:2.67714784670904E-6,1209:2.67714784670904E-6):2.67714784670904E-6,((643:2.67714784670904E-6,186:2.67714784670904E-6):2.67714784670904E-6,1448:2.67714784670904E-6):2.67714784670904E-6):2.67714784670904E-6):2.67714784670904E-6):2.67714784670904E-6):2.67714784670904E-6,((((684:2.67714784670904E-6,1429:2.67714784670904E-6):2.67714784670904E-6,((((1595:2.67714784670904E-6,(((((((1084:2.67714784670904E-6,110:2.67714784670904E-6):2.67714784670904E-6,(((543:9.827264550269915E-4,(1369:2.67714784670904E-6,1055:9.823464234987498E-4):9.827100744653021E-4):2.67714784670904E-6,(853:9.83006704949502E-4,(37:0.001969324958236563,1735:2.67714784670904E-6):9.836487274877115E-4):2.67714784670904E-6):2.67714784670904E-6,(1308:2.67714784670904E-6,1650:2.67714784670904E-6):2.67714784670904E-6):2.67714784670904E-6):2.67714784670904E-6,(1415:2.67714784670904E-6,1227:2.67714784670904E-6):2.67714784670904E-6):2.67714784670904E-6,1192:2.67714784670904E-6):2.67714784670904E-6,341:2.67714784670904E-6):2.67714784670904E-6,34:2.67714784670904E-6):2.67714784670904E-6,(1282:2.67714784670904E-6,(1450:2.67714784670904E-6,677:2.67714784670904E-6):2.67714784670904E-6):2.67714784670904E-6):2.67714784670904E-6):2.67714784670904E-6,211:2.67714784670904E-6):2.67714784670904E-6,(188:2.67714784670904E-6,(1449:2.67714784670904E-6,(535:2.67714784670904E-6,(((1331:2.67714784670904E-6,213:2.67714784670904E-6):2.67714784670904E-6,346:2.67714784670904E-6):2.67714784670904E-6,644:2.67714784670904E-6):2.67714784670904E-6):2.67714784670904E-6):2.67714784670904E-6):2.67714784670904E-6):2.67714784670904E-6,1663:2.67714784670904E-6):2.67714784670904E-6):2.67714784670904E-6,486:2.67714784670904E-6):2.67714784670904E-6,336:2.67714784670904E-6):2.67714784670904E-6):2.67714784670904E-6,406:2.67714784670904E-6):2.67714784670904E-6,151:2.67714784670904E-6):2.67714784670904E-6):2.67714784670904E-6):2.67714784670904E-6):2.67714784670904E-6):2.67714784670904E-6,380:2.67714784670904E-6):2.67714784670904E-6,613:2.67714784670904E-6):2.67714784670904E-6):2.67714784670904E-6,(((520:2.67714784670904E-6,112:2.67714784670904E-6):2.67714784670904E-6,1281:2.67714784670904E-6):2.67714784670904E-6,20:2.67714784670904E-6):2.67714784670904E-6):2.67714784670904E-6,((842:2.67714784670904E-6,((((((((((1601:2.67714784670904E-6,104:2.67714784670904E-6):2.67714784670904E-6,549:2.67714784670904E-6):2.67714784670904E-6,1441:2.67714784670904E-6):2.67714784670904E-6,539:2.67714784670904E-6):2.67714784670904E-6,348:2.67714784670904E-6):2.67714784670904E-6,654:2.67714784670904E-6):2.67714784670904E-6,1316:2.67714784670904E-6):2.67714784670904E-6,562:2.67714784670904E-6):2.67714784670904E-6,331:2.67714784670904E-6):2.67714784670904E-6,1260:2.67714784670904E-6):2.67714784670904E-6):2.67714784670904E-6,(((1660:0.0029596494290104786,(((1677:2.67714784670904E-6,1165:2.67714784670904E-6):2.67714784670904E-6,(((1657:9.83934048967588E-4,1787:2.67714784670904E-6):9.832900853005181E-4,1051:9.829064464849265E-4):2.67714784670904E-6,820:2.67714784670904E-6):2.67714784670904E-6):2.67714784670904E-6,1772:9.831181148168078E-4):2.67714784670904E-6):9.828887577259585E-4,(712:2.67714784670904E-6,1600:2.67714784670904E-6):9.829062675352962E-4):2.67714784670904E-6,(((((((1377:9.824361159323476E-4,(1754:0.0019688673832472525,1235:2.67714784670904E-6):2.67714784670904E-6):0.0019668365701919635,817:2.67714784670904E-6):9.82248222132785E-4,1049:2.67714784670904E-6):2.67714784670904E-6,1307:2.67714784670904E-6):2.67714784670904E-6,1725:2.67714784670904E-6):2.67714784670904E-6,1306:9.826727674488755E-4):9.82553725485645E-4,((((382:0.0032053404477353806,1311:9.798591207026757E-4):2.67714784670904E-6,1494:0.002954055829498022):2.67714784670904E-6,(1326:2.67714784670904E-6,1495:2.67714784670904E-6):2.67714784670904E-6):2.67714784670904E-6,1045:2.67714784670904E-6):9.82709386128129E-4):2.67714784670904E-6):2.67714784670904E-6):2.67714784670904E-6):2.67714784670904E-6):2.67714784670904E-6,187:2.67714784670904E-6):2.67714784670904E-6,105:2.67714784670904E-6):2.67714784670904E-6,((1037:2.67714784670904E-6,1038:2.67714784670904E-6):2.67714784670904E-6,1076:2.67714784670904E-6):2.67714784670904E-6):2.67714784670904E-6,696:2.67714784670904E-6):2.67714784670904E-6):2.67714784670904E-6):2.67714784670904E-6,500:2.67714784670904E-6):2.67714784670904E-6,((((1633:2.67714784670904E-6,1632:2.67714784670904E-6):9.826171620373894E-4,1371:9.826177640013531E-4):2.67714784670904E-6,((897:0.001149268706988813,1738:2.67714784670904E-6):9.829241455724367E-4,1512:9.82941857203614E-4):2.67714784670904E-6):2.67714784670904E-6,(1722:2.67714784670904E-6,(1513:2.67714784670904E-6,525:2.67714784670904E-6):2.67714784670904E-6):2.67714784670904E-6):2.67714784670904E-6):2.67714784670904E-6,36:2.67714784670904E-6):2.67714784670904E-6):2.67714784670904E-6):2.67714784670904E-6):2.67714784670904E-6):2.67714784670904E-6,1373:2.67714784670904E-6):2.67714784670904E-6):2.67714784670904E-6,621:2.67714784670904E-6):2.67714784670904E-6):2.67714784670904E-6,(205:2.67714784670904E-6,99:2.67714784670904E-6):2.67714784670904E-6):2.67714784670904E-6):2.67714784670904E-6):2.67714784670904E-6,137:2.67714784670904E-6):2.67714784670904E-6):2.67714784670904E-6,1320:2.67714784670904E-6):2.67714784670904E-6,1208:2.67714784670904E-6):2.67714784670904E-6):2.67714784670904E-6):2.67714784670904E-6,160:2.67714784670904E-6):2.67714784670904E-6):2.67714784670904E-6,(((((((((((715:2.67714784670904E-6,((((((((((1064:2.67714784670904E-6,1606:2.67714784670904E-6):2.67714784670904E-6,172:2.67714784670904E-6):2.67714784670904E-6,569:2.67714784670904E-6):2.67714784670904E-6,640:2.67714784670904E-6):2.67714784670904E-6,681:2.67714784670904E-6):2.67714784670904E-6,1741:2.67714784670904E-6):2.67714784670904E-6,((814:2.67714784670904E-6,(623:2.67714784670904E-6,((328:2.67714784670904E-6,649:2.67714784670904E-6):2.67714784670904E-6,1635:2.67714784670904E-6):2.67714784670904E-6):2.67714784670904E-6):2.67714784670904E-6,(1607:2.67714784670904E-6,1183:2.67714784670904E-6):2.67714784670904E-6):2.67714784670904E-6):2.67714784670904E-6,1611:2.67714784670904E-6):2.67714784670904E-6,1180:2.67714784670904E-6):2.67714784670904E-6,(1217:2.67714784670904E-6,513:2.67714784670904E-6):2.67714784670904E-6):2.67714784670904E-6):2.67714784670904E-6,(332:2.67714784670904E-6,19:2.67714784670904E-6):2.67714784670904E-6):2.67714784670904E-6,(1655:2.67714784670904E-6,1615:2.67714784670904E-6):2.67714784670904E-6):2.67714784670904E-6,202:2.67714784670904E-6):2.67714784670904E-6,255:2.67714784670904E-6):2.67714784670904E-6,648:2.67714784670904E-6):2.67714784670904E-6,(385:2.67714784670904E-6,1598:2.67714784670904E-6):2.67714784670904E-6):2.67714784670904E-6,714:2.67714784670904E-6):2.67714784670904E-6,170:2.67714784670904E-6):2.67714784670904E-6,1381:2.67714784670904E-6):2.67714784670904E-6,848:2.67714784670904E-6):2.67714784670904E-6):2.67714784670904E-6,1133:2.67714784670904E-6):2.67714784670904E-6,(809:2.67714784670904E-6,(1517:2.67714784670904E-6,524:2.67714784670904E-6):2.67714784670904E-6):2.67714784670904E-6):2.67714784670904E-6,(550:2.67714784670904E-6,((256:2.67714784670904E-6,(1379:2.67714784670904E-6,1523:2.67714784670904E-6):2.67714784670904E-6):2.67714784670904E-6,1291:2.67714784670904E-6):2.67714784670904E-6):2.67714784670904E-6):2.67714784670904E-6):2.67714784670904E-6):2.67714784670904E-6,(1612:2.67714784670904E-6,((512:2.67714784670904E-6,((((((1112:2.67714784670904E-6,(368:0.002365903572989683,(1400:9.729424894985728E-4,983:2.67714784670904E-6):2.67714784670904E-6):2.67714784670904E-6):2.67714784670904E-6,866:2.67714784670904E-6):2.67714784670904E-6,((1299:9.842838905508397E-4,1457:9.82406715845586E-4):9.833104498419463E-4,1812:0.0029530206932798977):2.67714784670904E-6):2.67714784670904E-6,((((1110:2.67714784670904E-6,(1341:2.67714784670904E-6,1814:2.67714784670904E-6):2.67714784670904E-6):0.00114137949233487,(444:2.67714784670904E-6,(377:2.67714784670904E-6,((1702:9.696731261001698E-4,325:2.67714784670904E-6):2.67714784670904E-6,437:2.67714784670904E-6):2.67714784670904E-6):2.67714784670904E-6):2.67714784670904E-6):2.67714784670904E-6,1642:9.829512667911009E-4):2.67714784670904E-6,((((1081:2.67714784670904E-6,1080:2.67714784670904E-6):2.67714784670904E-6,1079:2.67714784670904E-6):9.826837015492103E-4,887:2.67714784670904E-6):9.827614146866407E-4,(468:2.67714784670904E-6,(586:2.67714784670904E-6,((920:2.67714784670904E-6,(896:2.67714784670904E-6,647:9.694959572459517E-4):2.67714784670904E-6):2.67714784670904E-6,469:2.67714784670904E-6):2.67714784670904E-6):2.67714784670904E-6):2.67714784670904E-6):2.67714784670904E-6):2.67714784670904E-6):2.67714784670904E-6,(((1701:9.827257404954512E-4,1197:9.829356288694102E-4):2.67714784670904E-6,695:2.67714784670904E-6):2.67714784670904E-6,1008:2.67714784670904E-6):2.67714784670904E-6):2.67714784670904E-6,(((672:9.501660663130769E-4,1675:3.8891587661507197E-4):6.275555804039481E-4,150:9.83276361630995E-4):2.67714784670904E-6,((942:2.67714784670904E-6,(453:2.67714784670904E-6,(327:2.67714784670904E-6,(815:2.67714784670904E-6,(108:2.67714784670904E-6,136:2.67714784670904E-6):9.730860742072793E-4):2.67714784670904E-6):2.67714784670904E-6):2.67714784670904E-6):2.67714784670904E-6,(((1214:2.67714784670904E-6,(1215:2.67714784670904E-6,1502:2.67714784670904E-6):2.67714784670904E-6):2.67714784670904E-6,1688:9.834105761744503E-4):9.830160833262634E-4,1317:0.001967011554454371):2.67714784670904E-6):2.67714784670904E-6):2.67714784670904E-6):2.67714784670904E-6):2.67714784670904E-6,((199:9.82613617152437E-4,1709:9.827304108033423E-4):2.67714784670904E-6,(1666:9.827111144068918E-4,1587:9.827284903855945E-4):2.67714784670904E-6):2.67714784670904E-6):2.67714784670904E-6):2.67714784670904E-6):2.67714784670904E-6,((1651:9.826988049406627E-4,(1711:0.0019693684226933968,821:2.67714784670904E-6):9.831323081034957E-4):2.67714784670904E-6,((1378:9.83172422174273E-4,(337:9.848532251804324E-4,659:0.0019684792574699525):2.67714784670904E-6):9.831054094699974E-4,((86:0.0010147066732147279,55:2.67714784670904E-6):9.8240567736015E-4,(85:2.67714784670904E-6,1717:2.67714784670904E-6):2.67714784670904E-6):9.825537689740287E-4):2.67714784670904E-6):2.67714784670904E-6):2.67714784670904E-6,1759:2.67714784670904E-6):2.67714784670904E-6):2.67714784670904E-6,((((784:9.836917612961885E-4,((790:0.001968330869568826,(1295:2.67714784670904E-6,1294:2.67714784670904E-6):0.001968327000079058):2.67714784670904E-6,((((802:2.67714784670904E-6,(((787:2.67714784670904E-6,785:2.67714784670904E-6):2.67714784670904E-6,(736:2.67714784670904E-6,(724:2.67714784670904E-6,757:2.67714784670904E-6):2.67714784670904E-6):2.67714784670904E-6):2.67714784670904E-6,((772:2.67714784670904E-6,(797:2.67714784670904E-6,(735:2.67714784670904E-6,((750:2.67714784670904E-6,1122:2.67714784670904E-6):2.67714784670904E-6,(719:2.67714784670904E-6,(227:2.67714784670904E-6,753:2.67714784670904E-6):2.67714784670904E-6):2.67714784670904E-6):2.67714784670904E-6):2.67714784670904E-6):2.67714784670904E-6):2.67714784670904E-6,758:2.67714784670904E-6):2.67714784670904E-6):2.67714784670904E-6):2.67714784670904E-6,(((((746:2.67714784670904E-6,(((((792:9.834064928487293E-4,1125:9.833878297649222E-4):2.67714784670904E-6,(718:9.835247527181675E-4,777:9.83739276939691E-4):2.67714784670904E-6):2.67714784670904E-6,((783:9.836210173087517E-4,(806:9.808880005023335E-4,470:2.67714784670904E-6):2.67714784670904E-6):2.67714784670904E-6,781:2.67714784670904E-6):2.67714784670904E-6):2.67714784670904E-6,773:2.67714784670904E-6):2.67714784670904E-6,764:2.67714784670904E-6):2.67714784670904E-6):2.67714784670904E-6,762:2.67714784670904E-6):2.67714784670904E-6,((747:2.67714784670904E-6,(775:2.67714784670904E-6,743:2.67714784670904E-6):2.67714784670904E-6):2.67714784670904E-6,((789:2.67714784670904E-6,737:2.67714784670904E-6):2.67714784670904E-6,(((((1124:9.84811708087104E-4,(612:0.002956799226629018,768:9.83348891849836E-4):2.67714784670904E-6):2.67714784670904E-6,(799:2.67714784670904E-6,(((730:2.67714784670904E-6,((((((756:2.67714784670904E-6,744:2.67714784670904E-6):2.67714784670904E-6,((1121:2.67714784670904E-6,((721:2.67714784670904E-6,((((1126:2.67714784670904E-6,(1095:2.67714784670904E-6,782:2.67714784670904E-6):2.67714784670904E-6):2.67714784670904E-6,749:2.67714784670904E-6):2.67714784670904E-6,727:2.67714784670904E-6):2.67714784670904E-6,((((((732:2.67714784670904E-6,752:2.67714784670904E-6):2.67714784670904E-6,((((776:2.67714784670904E-6,759:2.67714784670904E-6):2.67714784670904E-6,745:2.67714784670904E-6):2.67714784670904E-6,774:2.67714784670904E-6):2.67714784670904E-6,801:2.67714784670904E-6):2.67714784670904E-6):2.67714784670904E-6,578:2.67714784670904E-6):2.67714784670904E-6,765:2.67714784670904E-6):2.67714784670904E-6,(786:2.67714784670904E-6,(755:2.67714784670904E-6,(742:2.67714784670904E-6,(349:2.67714784670904E-6,734:2.67714784670904E-6):2.67714784670904E-6):2.67714784670904E-6):2.67714784670904E-6):2.67714784670904E-6):2.67714784670904E-6,722:2.67714784670904E-6):2.67714784670904E-6):2.67714784670904E-6):2.67714784670904E-6,1123:2.67714784670904E-6):2.67714784670904E-6):2.67714784670904E-6,707:2.67714784670904E-6):2.67714784670904E-6):2.67714784670904E-6,725:2.67714784670904E-6):2.67714784670904E-6,(((1087:2.67714784670904E-6,795:2.67714784670904E-6):2.67714784670904E-6,(((740:2.67714784670904E-6,733:2.67714784670904E-6):2.67714784670904E-6,(((1093:2.67714784670904E-6,1086:2.67714784670904E-6):2.67714784670904E-6,720:2.67714784670904E-6):2.67714784670904E-6,1097:2.67714784670904E-6):2.67714784670904E-6):2.67714784670904E-6,(751:2.67714784670904E-6,(((678:2.67714784670904E-6,804:2.67714784670904E-6):2.67714784670904E-6,((726:2.67714784670904E-6,((401:2.67714784670904E-6,400:2.67714784670904E-6):2.67714784670904E-6,796:2.67714784670904E-6):2.67714784670904E-6):2.67714784670904E-6,716:2.67714784670904E-6):2.67714784670904E-6):2.67714784670904E-6,771:2.67714784670904E-6):2.67714784670904E-6):2.67714784670904E-6):2.67714784670904E-6):2.67714784670904E-6,793:2.67714784670904E-6):2.67714784670904E-6):2.67714784670904E-6,739:2.67714784670904E-6):2.67714784670904E-6,(((769:9.835705331592778E-4,805:9.83567199097045E-4):2.67714784670904E-6,(553:9.838310529591077E-4,499:9.835909954534726E-4):2.67714784670904E-6):2.67714784670904E-6,((800:2.67714784670904E-6,761:2.67714784670904E-6):2.67714784670904E-6,741:2.67714784670904E-6):2.67714784670904E-6):2.67714784670904E-6):2.67714784670904E-6):2.67714784670904E-6,(1743:2.67714784670904E-6,(731:2.67714784670904E-6,1120:2.67714784670904E-6):2.67714784670904E-6):2.67714784670904E-6):2.67714784670904E-6,729:2.67714784670904E-6):2.67714784670904E-6):2.67714784670904E-6):2.67714784670904E-6,(162:2.67714784670904E-6,345:2.67714784670904E-6):2.67714784670904E-6):2.67714784670904E-6,1289:2.67714784670904E-6):2.67714784670904E-6,(767:2.67714784670904E-6,778:2.67714784670904E-6):2.67714784670904E-6):2.67714784670904E-6):2.67714784670904E-6):2.67714784670904E-6):2.67714784670904E-6,754:2.67714784670904E-6):2.67714784670904E-6,1118:2.67714784670904E-6):2.67714784670904E-6):2.67714784670904E-6,(763:2.67714784670904E-6,(180:2.67714784670904E-6,779:2.67714784670904E-6):2.67714784670904E-6):2.67714784670904E-6):2.67714784670904E-6,770:2.67714784670904E-6):2.67714784670904E-6):2.67714784670904E-6):9.831309569783859E-4,(((1085:2.67714784670904E-6,565:2.67714784670904E-6):2.67714784670904E-6,1323:2.67714784670904E-6):2.67714784670904E-6,(1200:9.83174983085322E-4,926:9.830365837960441E-4):9.831876796525414E-4):0.0019666514775136573):2.67714784670904E-6,(((1257:9.826830589999963E-4,(1246:0.001966385882325294,1747:0.002954943384162122):2.67714784670904E-6):2.67714784670904E-6,1480:0.0039427712195223945):9.82700834421584E-4,(107:9.831333994750869E-4,((185:2.67714784670904E-6,(103:2.67714784670904E-6,(171:2.67714784670904E-6,209:2.67714784670904E-6):2.67714784670904E-6):2.67714784670904E-6):2.67714784670904E-6,132:2.67714784670904E-6):2.67714784670904E-6):9.82886550470917E-4):2.67714784670904E-6):2.67714784670904E-6,((1304:9.826122760396522E-4,1704:9.825480195597438E-4):2.67714784670904E-6,(462:9.827264173133887E-4,812:9.828442973794048E-4):2.67714784670904E-6):2.67714784670904E-6):2.67714784670904E-6):2.67714784670904E-6):2.67714784670904E-6,53:2.67714784670904E-6):2.67714784670904E-6):2.67714784670904E-6,1135:2.67714784670904E-6):2.67714784670904E-6):2.67714784670904E-6,(((1718:9.840435631925392E-4,(402:2.67714784670904E-6,1783:2.67714784670904E-6):2.67714784670904E-6):9.828493222747729E-4,(1809:0.001970717437032779,((1239:2.67714784670904E-6,1803:2.67714784670904E-6):2.67714784670904E-6,(863:2.67714784670904E-6,449:2.67714784670904E-6):2.67714784670904E-6):2.67714784670904E-6):9.841945442062789E-4):2.67714784670904E-6,(1251:9.841624302461484E-4,(1695:0.0018480491713484958,1764:9.619716909960892E-4):1.4027122672684308E-4):2.67714784670904E-6):2.67714784670904E-6):2.67714784670904E-6,(((1621:2.67714784670904E-6,1616:2.67714784670904E-6):9.841878215756925E-4,(361:2.67714784670904E-6,(471:2.67714784670904E-6,(1030:2.67714784670904E-6,653:9.748491979738797E-4):2.67714784670904E-6):2.67714784670904E-6):2.67714784670904E-6):2.67714784670904E-6,528:2.67714784670904E-6):2.67714784670904E-6):2.67714784670904E-6,1550:2.67714784670904E-6):2.67714784670904E-6):2.67714784670904E-6,1778:2.67714784670904E-6):2.67714784670904E-6,142:2.67714784670904E-6):2.67714784670904E-6):2.67714784670904E-6,629:2.67714784670904E-6):2.67714784670904E-6):2.67714784670904E-6,(1623:2.67714784670904E-6,((((506:2.67714784670904E-6,1589:2.67714784670904E-6):2.67714784670904E-6,(1273:2.67714784670904E-6,146:2.67714784670904E-6):2.67714784670904E-6):2.67714784670904E-6,((138:2.67714784670904E-6,(1188:2.67714784670904E-6,((((1596:2.67714784670904E-6,823:2.67714784670904E-6):2.67714784670904E-6,204:2.67714784670904E-6):2.67714784670904E-6,((548:2.67714784670904E-6,154:2.67714784670904E-6):2.67714784670904E-6,1198:2.67714784670904E-6):2.67714784670904E-6):2.67714784670904E-6,561:2.67714784670904E-6):2.67714784670904E-6):2.67714784670904E-6):2.67714784670904E-6,((((((1609:2.67714784670904E-6,(1248:2.67714784670904E-6,1592:2.67714784670904E-6):2.67714784670904E-6):2.67714784670904E-6,1788:2.67714784670904E-6):2.67714784670904E-6,(1370:9.825825002769302E-4,1775:9.820583348345258E-4):2.67714784670904E-6):9.825474448902855E-4,(1699:2.67714784670904E-6,1610:9.830205462124989E-4):9.827307484661567E-4):2.67714784670904E-6,(844:0.0019687019001631318,(((((1566:2.67714784670904E-6,(1072:2.67714784670904E-6,(((699:2.67714784670904E-6,((1564:2.67714784670904E-6,(405:2.67714784670904E-6,1565:2.67714784670904E-6):2.67714784670904E-6):2.67714784670904E-6,464:2.67714784670904E-6):2.67714784670904E-6):2.67714784670904E-6,(1098:9.825235494506797E-4,(1703:0.0029522954815488856,(1646:9.822814068179493E-4,(1647:2.67714784670904E-6,1648:2.67714784670904E-6):2.67714784670904E-6):0.001966454883693084):2.67714784670904E-6):2.67714784670904E-6):2.67714784670904E-6,(465:2.67714784670904E-6,(403:9.82484785030721E-4,(217:2.67714784670904E-6,(1254:9.796196444005838E-4,600:2.67714784670904E-6):2.67714784670904E-6):9.824906599698467E-4):2.67714784670904E-6):2.67714784670904E-6):2.67714784670904E-6):2.67714784670904E-6):2.67714784670904E-6,(1100:9.821678004644032E-4,691:9.822594857692454E-4):2.67714784670904E-6):2.67714784670904E-6,1423:9.826888657232505E-4):9.8260463178944E-4,1099:2.67714784670904E-6):9.834753774696737E-4,978:2.67714784670904E-6):9.830505708827654E-4):2.67714784670904E-6):2.67714784670904E-6,((((989:2.67714784670904E-6,(448:2.67714784670904E-6,(324:2.67714784670904E-6,(987:2.67714784670904E-6,(1022:2.67714784670904E-6,(442:0.0011657552746851627,(999:2.67714784670904E-6,1740:2.67714784670904E-6):9.669048101581179E-4):2.67714784670904E-6):2.67714784670904E-6):2.67714784670904E-6):2.67714784670904E-6):2.67714784670904E-6):2.67714784670904E-6,254:9.864946108948454E-4):2.67714784670904E-6,58:2.67714784670904E-6):2.67714784670904E-6,(((872:0.0011367645683168263,1269:9.806356468659426E-4):2.67714784670904E-6,1687:9.82724305532411E-4):2.67714784670904E-6,542:2.67714784670904E-6):2.67714784670904E-6):2.67714784670904E-6):2.67714784670904E-6):2.67714784670904E-6):2.67714784670904E-6,16:2.67714784670904E-6):2.67714784670904E-6):2.67714784670904E-6):2.67714784670904E-6,1327:2.67714784670904E-6):2.67714784670904E-6):2.67714784670904E-6):2.67714784670904E-6,((1385:2.67714784670904E-6,1622:2.67714784670904E-6):2.67714784670904E-6,(134:2.67714784670904E-6,(((167:2.67714784670904E-6,(1065:2.67714784670904E-6,((1360:9.83066881416793E-4,(487:2.67714784670904E-6,(664:9.83129315610131E-4,665:2.67714784670904E-6):9.827967344141376E-4):9.826864453463813E-4):2.67714784670904E-6,(245:9.827251536264191E-4,(1431:9.82703892966794E-4,(1127:2.67714784670904E-6,1432:2.67714784670904E-6):2.67714784670904E-6):0.001967591697397831):2.67714784670904E-6):2.67714784670904E-6):2.67714784670904E-6):2.67714784670904E-6,(826:9.836039447743544E-4,((1490:9.834880557173038E-4,((((1451:2.67714784670904E-6,1440:2.67714784670904E-6):2.67714784670904E-6,(1549:2.67714784670904E-6,1454:2.67714784670904E-6):2.67714784670904E-6):2.67714784670904E-6,1434:2.67714784670904E-6):2.67714784670904E-6,1433:2.67714784670904E-6):2.67714784670904E-6):9.832288739422548E-4,1453:9.8155892324649E-4):2.67714784670904E-6):2.67714784670904E-6):2.67714784670904E-6,((827:2.67714784670904E-6,(((536:2.67714784670904E-6,1614:2.67714784670904E-6):2.67714784670904E-6,((((642:9.830616737664167E-4,((1506:2.67714784670904E-6,(1501:2.67714784670904E-6,1496:2.67714784670904E-6):2.67714784670904E-6):2.67714784670904E-6,(1500:2.67714784670904E-6,1504:2.67714784670904E-6):2.67714784670904E-6):9.828889601006007E-4):2.67714784670904E-6,(563:9.827090331952333E-4,1774:9.8270904499902E-4):2.67714784670904E-6):2.67714784670904E-6,((1359:2.67714784670904E-6,122:2.67714784670904E-6):2.67714784670904E-6,(333:2.67714784670904E-6,(927:2.67714784670904E-6,(208:2.67714784670904E-6,((((1518:0.001970004314711025,(1786:9.84182919031522E-4,1670:9.829718073035888E-4):2.67714784670904E-6):9.81551922797617E-4,1776:9.832124711852146E-4):2.67714784670904E-6,(841:9.831939192633558E-4,(1042:2.67714784670904E-6,(1015:2.67714784670904E-6,((1031:2.67714784670904E-6,1041:0.0010057360978795319):2.67714784670904E-6,1039:2.67714784670904E-6):2.67714784670904E-6):2.67714784670904E-6):2.67714784670904E-6):9.838151420057824E-4):2.67714784670904E-6,((1243:9.825047352013756E-4,((534:2.67714784670904E-6,1733:2.67714784670904E-6):2.67714784670904E-6,1732:2.67714784670904E-6):9.828731325411514E-4):2.67714784670904E-6,(1455:9.831110810998246E-4,(((1419:2.67714784670904E-6,((((1813:0.0029601310487585106,((883:2.67714784670904E-6,(865:2.67714784670904E-6,(882:2.67714784670904E-6,(1579:0.0034218211745083143,(((913:2.67714784670904E-6,912:2.67714784670904E-6):0.0022758891183328753,(1399:0.002106060984607965,1428:9.60494170794162E-4):2.74794641072162E-6):2.67714784670904E-6,877:2.67714784670904E-6):2.67714784670904E-6):2.67714784670904E-6):2.67714784670904E-6):2.67714784670904E-6):2.67714784670904E-6,219:2.67714784670904E-6):2.67714784670904E-6):2.67714784670904E-6,(546:9.8294400419067E-4,(((1769:2.67714784670904E-6,((1763:9.817965028019336E-4,1768:9.817976979463049E-4):2.67714784670904E-6,1421:2.67714784670904E-6):2.67714784670904E-6):2.67714784670904E-6,(1405:2.67714784670904E-6,1766:2.67714784670904E-6):2.67714784670904E-6):2.67714784670904E-6,(1761:9.818794100678583E-4,((1750:2.67714784670904E-6,1749:2.67714784670904E-6):9.830156133696462E-4,(1765:2.67714784670904E-6,1767:2.67714784670904E-6):2.67714784670904E-6):9.81795746525825E-4):2.67714784670904E-6):9.834034955953648E-4):2.67714784670904E-6):2.67714784670904E-6,(((((((1172:9.821999981495268E-4,(225:2.67714784670904E-6,((473:2.67714784670904E-6,(477:2.67714784670904E-6,(((((((307:2.67714784670904E-6,(293:2.67714784670904E-6,(((310:2.67714784670904E-6,(275:2.67714784670904E-6,((((290:2.67714784670904E-6,(292:2.67714784670904E-6,(296:2.67714784670904E-6,(((317:2.67714784670904E-6,((314:2.67714784670904E-6,(301:2.67714784670904E-6,(302:2.67714784670904E-6,(262:2.67714784670904E-6,((280:2.67714784670904E-6,(272:2.67714784670904E-6,(274:0.0027117626810017267,(291:0.002709023763698895,((((312:2.67714784670904E-6,(929:2.67714784670904E-6,936:0.002620904721075607):2.67714784670904E-6):2.67714784670904E-6,(934:2.67714784670904E-6,931:2.67714784670904E-6):2.67714784670904E-6):0.0023399146048437213,297:2.67714784670904E-6):0.0023386142002491655,(472:2.67714784670904E-6,475:2.67714784670904E-6):2.67714784670904E-6):2.67714784670904E-6):2.67714784670904E-6):2.67714784670904E-6):2.67714784670904E-6):2.67714784670904E-6,300:2.67714784670904E-6):2.67714784670904E-6):2.67714784670904E-6):2.67714784670904E-6):2.67714784670904E-6):2.67714784670904E-6,305:2.67714784670904E-6):2.67714784670904E-6):2.67714784670904E-6,309:2.67714784670904E-6):2.67714784670904E-6,304:2.67714784670904E-6):2.67714784670904E-6):2.67714784670904E-6):2.67714784670904E-6):2.67714784670904E-6,284:0.0027184338593233973):2.67714784670904E-6,273:2.67714784670904E-6):2.67714784670904E-6,311:2.67714784670904E-6):2.67714784670904E-6):2.67714784670904E-6):2.67714784670904E-6,263:2.67714784670904E-6):2.67714784670904E-6,321:2.67714784670904E-6):2.67714784670904E-6):2.67714784670904E-6):2.67714784670904E-6,260:2.67714784670904E-6):2.67714784670904E-6,266:2.67714784670904E-6):2.67714784670904E-6,((295:0.0027150226723447936,(271:2.67714784670904E-6,(269:2.67714784670904E-6,(267:2.67714784670904E-6,318:2.67714784670904E-6):2.67714784670904E-6):2.67714784670904E-6):2.67714784670904E-6):2.67714784670904E-6,315:0.0027155727698389503):0.0027137913168984273):0.0043853082712317455,1770:9.634262768039986E-4):2.67714784670904E-6,933:2.67714784670904E-6):2.67714784670904E-6,480:2.67714784670904E-6):2.67714784670904E-6):2.67714784670904E-6):2.67714784670904E-6,221:2.67714784670904E-6):2.67714784670904E-6):2.67714784670904E-6):2.67714784670904E-6,(((1401:2.67714784670904E-6,(1402:2.67714784670904E-6,1184:2.67714784670904E-6):2.67714784670904E-6):2.67714784670904E-6,545:2.67714784670904E-6):2.67714784670904E-6,1245:2.67714784670904E-6):2.67714784670904E-6):2.67714784670904E-6,((((((329:2.67714784670904E-6,((12:2.67714784670904E-6,(13:2.67714784670904E-6,(83:2.67714784670904E-6,(359:2.67714784670904E-6,(((366:2.67714784670904E-6,((10:2.67714784670904E-6,(1353:2.67714784670904E-6,1147:2.67714784670904E-6):9.581018662772148E-4):2.67714784670904E-6,358:2.67714784670904E-6):2.67714784670904E-6):2.67714784670904E-6,367:2.67714784670904E-6):2.67714784670904E-6,11:2.67714784670904E-6):2.67714784670904E-6):2.67714784670904E-6):2.67714784670904E-6):2.67714784670904E-6):2.67714784670904E-6,608:0.001968767219535729):2.67714784670904E-6):2.67714784670904E-6,620:9.820855706784014E-4):9.8221245064266E-4,(1345:2.67714784670904E-6,((1335:0.0014732584783642613,1158:2.67714784670904E-6):2.67714784670904E-6,1346:2.67714784670904E-6):2.67714784670904E-6):0.001473116552888429):2.67714784670904E-6,1411:2.67714784670904E-6):2.67714784670904E-6,(1365:2.67714784670904E-6,619:2.67714784670904E-6):2.67714784670904E-6):2.67714784670904E-6,(1328:2.67714784670904E-6,422:2.67714784670904E-6):2.67714784670904E-6):2.67714784670904E-6):2.67714784670904E-6,(636:2.67714784670904E-6,697:2.67714784670904E-6):2.67714784670904E-6):2.67714784670904E-6,1794:2.67714784670904E-6):2.67714784670904E-6,((1708:2.67714784670904E-6,((192:2.67714784670904E-6,379:2.67714784670904E-6):2.67714784670904E-6,(((((1362:2.67714784670904E-6,((2:0.0011442440727006684,(1342:2.67714784670904E-6,1344:2.67714784670904E-6):2.67714784670904E-6):2.67714784670904E-6,1035:2.67714784670904E-6):2.67714784670904E-6):9.818539452594412E-4,1224:9.824527700509416E-4):2.67714784670904E-6,(1332:9.822067077192714E-4,((998:2.67714784670904E-6,((1034:2.67714784670904E-6,995:2.67714784670904E-6):2.67714784670904E-6,(1017:2.67714784670904E-6,1020:2.67714784670904E-6):2.67714784670904E-6):2.67714784670904E-6):9.828951960330178E-4,966:2.67714784670904E-6):9.82384577315892E-4):2.67714784670904E-6):2.67714784670904E-6,(((1728:0.0019682575972897096,(1823:2.67714784670904E-6,1822:2.67714784670904E-6):2.67714784670904E-6):9.820074204780688E-4,(1721:9.848922869640467E-4,1324:9.83571329717858E-4):9.830744232912224E-4):2.67714784670904E-6,((1168:9.826006852817106E-4,(1811:9.829882412448342E-4,((1799:0.0019672998750713284,1167:9.828069811827628E-4):2.67714784670904E-6,(1753:2.67714784670904E-6,((((1175:9.83083579666373E-4,1249:9.842503859226373E-4):2.67714784670904E-6,(1174:2.67714784670904E-6,1169:2.67714784670904E-6):2.67714784670904E-6):2.67714784670904E-6,1166:2.67714784670904E-6):2.67714784670904E-6,(1170:2.67714784670904E-6,1810:2.67714784670904E-6):2.67714784670904E-6):2.67714784670904E-6):2.67714784670904E-6):2.67714784670904E-6):9.80171901738036E-4):2.67714784670904E-6,(1509:2.67714784670904E-6,1524:2.67714784670904E-6):0.002955108385921821):2.67714784670904E-6):2.67714784670904E-6):2.67714784670904E-6,1410:2.67714784670904E-6):2.67714784670904E-6):2.67714784670904E-6):2.67714784670904E-6,1392:2.67714784670904E-6):2.67714784670904E-6):2.67714784670904E-6,(((158:2.67714784670904E-6,((1443:2.67714784670904E-6,1712:2.67714784670904E-6):2.67714784670904E-6,((181:2.67714784670904E-6,1176:2.67714784670904E-6):2.67714784670904E-6,1349:2.67714784670904E-6):2.67714784670904E-6):2.67714784670904E-6):2.67714784670904E-6,1350:2.67714784670904E-6):2.67714784670904E-6,1146:2.67714784670904E-6):2.67714784670904E-6):2.67714784670904E-6):2.67714784670904E-6,383:2.67714784670904E-6):2.67714784670904E-6):2.67714784670904E-6,((1263:0.0039437316520348886,(1155:0.0011507597425032335,(1467:2.67714784670904E-6,1476:9.819957127463854E-4):9.817691323272908E-4):2.67714784670904E-6):9.818795797935866E-4,1314:0.001968374295874535):2.67714784670904E-6):2.67714784670904E-6,(((1113:0.0029558452049745533,((1473:2.67714784670904E-6,(((1466:2.67714784670904E-6,1477:2.67714784670904E-6):2.67714784670904E-6,1744:2.67714784670904E-6):2.67714784670904E-6,(1462:2.67714784670904E-6,1460:2.67714784670904E-6):2.67714784670904E-6):2.67714784670904E-6):2.67714784670904E-6,(1309:0.0019700129397619416,1274:2.67714784670904E-6):9.834429397754664E-4):2.67714784670904E-6):3.4835849318086274E-4,1797:0.002959004159671943):6.347561249845724E-4,1796:2.67714784670904E-6):9.823639280173817E-4):9.824410977908097E-4):2.67714784670904E-6):2.67714784670904E-6):2.67714784670904E-6):2.67714784670904E-6):2.67714784670904E-6):2.67714784670904E-6):2.67714784670904E-6):2.67714784670904E-6,1073:2.67714784670904E-6):2.67714784670904E-6):2.67714784670904E-6,1593:2.67714784670904E-6):2.67714784670904E-6):2.67714784670904E-6,1187:2.67714784670904E-6):2.67714784670904E-6):2.67714784670904E-6):2.67714784670904E-6):2.67714784670904E-6):2.67714784670904E-6,(1665:2.67714784670904E-6,228:2.67714784670904E-6):2.67714784670904E-6):2.67714784670904E-6):2.67714784670904E-6,(((200:2.67714784670904E-6,1181:2.67714784670904E-6):2.67714784670904E-6,1422:2.67714784670904E-6):2.67714784670904E-6,1134:2.67714784670904E-6):2.67714784670904E-6):2.67714784670904E-6,511:2.67714784670904E-6):2.67714784670904E-6,818:2.67714784670904E-6):2.67714784670904E-6):2.67714784670904E-6,((((1659:9.826157431463956E-4,((1285:2.67714784670904E-6,1297:2.67714784670904E-6):0.0019668236749866065,(1078:2.67714784670904E-6,((1074:2.67714784670904E-6,1437:2.67714784670904E-6):2.67714784670904E-6,1737:2.67714784670904E-6):2.67714784670904E-6):2.67714784670904E-6):9.828855065072478E-4):2.67714784670904E-6,(1014:2.67714784670904E-6,(1006:2.67714784670904E-6,(994:2.67714784670904E-6,1116:2.67714784670904E-6):2.67714784670904E-6):2.67714784670904E-6):2.67714784670904E-6):2.67714784670904E-6,(((1667:0.001976522985556017,(996:2.67714784670904E-6,((1007:2.67714784670904E-6,(1802:2.67714784670904E-6,(1366:0.0010056630349550935,(((((222:2.67714784670904E-6,(223:2.67714784670904E-6,(224:2.67714784670904E-6,226:2.67714784670904E-6):2.67714784670904E-6):2.67714784670904E-6):0.0017755644211772349,1019:3.291920859856576E-4):6.704435693880967E-4,(988:2.67714784670904E-6,((1751:0.003950927122120565,196:2.67714784670904E-6):9.837628154089353E-4,(177:2.67714784670904E-6,(179:2.67714784670904E-6,175:0.0070646205844127705):2.67714784670904E-6):2.67714784670904E-6):9.60646197619207E-4):2.67714784670904E-6):2.67714784670904E-6,986:2.67714784670904E-6):2.67714784670904E-6,979:2.67714784670904E-6):2.67714784670904E-6):2.67714784670904E-6):2.67714784670904E-6):2.67714784670904E-6,991:2.67714784670904E-6):2.67714784670904E-6):2.67714784670904E-6):2.67714784670904E-6,(1627:0.00196932284300022,(443:2.67714784670904E-6,(((435:2.67714784670904E-6,(590:2.67714784670904E-6,1237:9.693038375565422E-4):2.67714784670904E-6):2.67714784670904E-6,452:2.67714784670904E-6):2.67714784670904E-6,98:2.67714784670904E-6):2.67714784670904E-6):2.67714784670904E-6):2.67714784670904E-6):2.67714784670904E-6,(((1427:2.67714784670904E-6,(1092:2.67714784670904E-6,641:2.67714784670904E-6):2.67714784670904E-6):9.830099507777284E-4,250:9.827256363085016E-4):2.67714784670904E-6,((5:0.0010464451733391727,(905:0.0011355541326549974,((857:2.67714784670904E-6,(451:2.67714784670904E-6,1357:9.694943581417927E-4):2.67714784670904E-6):2.67714784670904E-6,(947:2.67714784670904E-6,957:0.004613557689672689):0.0011363284968271812):2.67714784670904E-6):2.67714784670904E-6):2.67714784670904E-6,(22:0.001000763559692421,(4:2.67714784670904E-6,1779:0.0019674746889898342):2.67714784670904E-6):9.827274665207446E-4):2.67714784670904E-6):2.67714784670904E-6):2.67714784670904E-6):2.67714784670904E-6,(1671:2.67714784670904E-6,((((508:9.830059377508532E-4,(1367:0.0029607751287092955,1261:9.836687788750548E-4):9.831854986142182E-4):2.67714784670904E-6,(1723:0.001967412137492511,1204:9.837177557468592E-4):2.67714784670904E-6):2.67714784670904E-6,1426:2.67714784670904E-6):2.67714784670904E-6,(((248:9.825537536477496E-4,(1322:9.831698563278102E-4,7:2.67714784670904E-6):9.828703129850544E-4):2.67714784670904E-6,((1143:2.67714784670904E-6,1487:2.67714784670904E-6):9.82934984996116E-4,(1499:2.67714784670904E-6,568:2.67714784670904E-6):9.828437786511348E-4):2.67714784670904E-6):2.67714784670904E-6,(843:2.67714784670904E-6,1190:2.67714784670904E-6):2.67714784670904E-6):2.67714784670904E-6):2.67714784670904E-6):2.67714784670904E-6):2.67714784670904E-6):2.67714784670904E-6):2.67714784670904E-6):2.67714784670904E-6):2.67714784670904E-6):2.67714784670904E-6):2.67714784670904E-6,1021:2.67714784670904E-6):2.67714784670904E-6,1259:9.826122289743624E-4):9.829116392600695E-4):2.67714784670904E-6,(124:9.831004381061234E-4,(1804:2.67714784670904E-6,1805:2.67714784670904E-6):0.0019676112987267683):2.67714784670904E-6):2.67714784670904E-6):2.67714784670904E-6):2.67714784670904E-6):2.67714784670904E-6):2.67714784670904E-6):2.67714784670904E-6,398:9.833822352291715E-4):9.829091710006354E-4):2.67714784670904E-6):2.67714784670904E-6,(((705:9.829026446686675E-4,(1138:2.67714784670904E-6,(1552:2.67714784670904E-6,(1569:2.67714784670904E-6,1546:2.67714784670904E-6):9.81850183854177E-4):9.821395629327646E-4):9.825553455844916E-4):2.67714784670904E-6,(239:9.824959275779078E-4,246:0.001968044805166373):2.67714784670904E-6):2.67714784670904E-6,(128:2.67714784670904E-6,(((((425:2.67714784670904E-6,((426:2.67714784670904E-6,446:2.67714784670904E-6):2.67714784670904E-6,447:2.67714784670904E-6):2.67714784670904E-6):2.67714784670904E-6,583:0.001160163198110111):0.0011574256934059129,144:5.81470029507904E-4):4.0122158109337703E-4,1824:0.00594990076978312):2.67714784670904E-6,((460:0.0023278071354592444,(((1066:2.67714784670904E-6,484:2.67714784670904E-6):2.67714784670904E-6,485:2.67714784670904E-6):2.67714784670904E-6,(1228:0.004929799133691079,((1069:2.67714784670904E-6,1067:2.67714784670904E-6):2.67714784670904E-6,1068:2.67714784670904E-6):2.67714784670904E-6):9.832347377259217E-4):4.432196284056731E-4):5.392640507418461E-4,1435:0.002954274955750222):2.67714784670904E-6):2.67714784670904E-6):2.67714784670904E-6):2.67714784670904E-6):2.67714784670904E-6,((418:2.67714784670904E-6,165:2.67714784670904E-6):2.67714784670904E-6,692:2.67714784670904E-6):2.67714784670904E-6):2.67714784670904E-6,(((588:0.001547141338801418,587:2.67714784670904E-6):0.0030952471667433285,1697:9.803503502558788E-4):3.08513906451129E-6,(252:0.001968130646978631,347:2.67714784670904E-6):9.836313585459436E-4):2.67714784670904E-6):2.67714784670904E-6,(((748:9.830057902405207E-4,32:9.827076524010542E-4):2.67714784670904E-6,((663:0.0019802558416259575,(((505:2.67714784670904E-6,501:2.67714784670904E-6):9.823400351251707E-4,((874:2.67714784670904E-6,(441:2.67714784670904E-6,(((((601:2.67714784670904E-6,(((459:2.67714784670904E-6,((592:2.67714784670904E-6,(370:2.67714784670904E-6,(439:2.67714784670904E-6,(((((598:2.67714784670904E-6,(((458:0.00115491376254304,603:2.67714784670904E-6):2.67714784670904E-6,((375:0.0011560872068028174,((((869:2.67714784670904E-6,(((1643:9.8271313954945E-4,1645:2.67714784670904E-6):2.67714784670904E-6,867:2.67714784670904E-6):2.67714784670904E-6,862:2.67714784670904E-6):2.67714784670904E-6):2.67714784670904E-6,858:2.67714784670904E-6):2.67714784670904E-6,880:2.67714784670904E-6):2.67714784670904E-6,373:2.67714784670904E-6):2.67714784670904E-6):2.67714784670904E-6,456:2.67714784670904E-6):2.67714784670904E-6):2.67714784670904E-6,457:2.67714784670904E-6):2.67714784670904E-6):2.67714784670904E-6,595:2.67714784670904E-6):2.67714784670904E-6,423:2.67714784670904E-6):2.67714784670904E-6,593:2.67714784670904E-6):2.67714784670904E-6,434:2.67714784670904E-6):2.67714784670904E-6):2.67714784670904E-6):2.67714784670904E-6):2.67714784670904E-6,440:2.67714784670904E-6):2.67714784670904E-6):2.67714784670904E-6,455:2.67714784670904E-6):2.67714784670904E-6,597:2.67714784670904E-6):2.67714784670904E-6):2.67714784670904E-6,596:2.67714784670904E-6):2.67714784670904E-6,594:2.67714784670904E-6):2.67714784670904E-6,371:2.67714784670904E-6):2.67714784670904E-6,645:2.67714784670904E-6):2.67714784670904E-6):2.67714784670904E-6):2.67714784670904E-6,864:2.67714784670904E-6):0.0019275163245881448):2.67714784670904E-6,((1178:2.67714784670904E-6,660:2.67714784670904E-6):2.67714784670904E-6,(496:2.67714784670904E-6,507:2.67714784670904E-6):2.67714784670904E-6):2.67714784670904E-6):2.67714784670904E-6):9.827066287969725E-4,((((((((((((278:0.0027195222320513506,282:0.002713687654377626):2.67714784670904E-6,285:2.67714784670904E-6):2.67714784670904E-6,(((289:2.67714784670904E-6,(294:2.67714784670904E-6,(((298:2.67714784670904E-6,((281:2.67714784670904E-6,288:2.67714784670904E-6):2.67714784670904E-6,((276:2.67714784670904E-6,270:2.67714784670904E-6):2.67714784670904E-6,(((268:2.67714784670904E-6,(265:2.67714784670904E-6,(316:2.67714784670904E-6,(261:2.67714784670904E-6,(308:2.67714784670904E-6,299:2.67714784670904E-6):2.67714784670904E-6):2.67714784670904E-6):2.67714784670904E-6):2.67714784670904E-6):2.67714784670904E-6,320:2.67714784670904E-6):2.67714784670904E-6,283:2.67714784670904E-6):2.67714784670904E-6):2.67714784670904E-6):2.67714784670904E-6):2.67714784670904E-6,(319:2.67714784670904E-6,303:2.67714784670904E-6):2.67714784670904E-6):2.67714784670904E-6,313:2.67714784670904E-6):2.67714784670904E-6):2.67714784670904E-6):2.67714784670904E-6,279:2.67714784670904E-6):2.67714784670904E-6,322:2.67714784670904E-6):2.67714784670904E-6):2.67714784670904E-6,((287:0.0027145665529082178,277:0.005442590537666397):2.67714784670904E-6,264:0.0027190769442106692):2.67714784670904E-6):2.67714784670904E-6,(286:0.0017502481876674387,306:0.002631047066443579):0.001049966463043802):0.002710959936746378,416:0.0012106187805414398):0.0017415792300143793,1040:0.001988858030997039):2.67714784670904E-6,(((((((((((845:2.67714784670904E-6,(((((1529:2.67714784670904E-6,1528:2.67714784670904E-6):2.67714784670904E-6,708:2.67714784670904E-6):2.67714784670904E-6,1533:2.67714784670904E-6):2.67714784670904E-6,1082:2.67714784670904E-6):2.67714784670904E-6,(1538:2.67714784670904E-6,1536:2.67714784670904E-6):2.67714784670904E-6):2.67714784670904E-6):2.67714784670904E-6,1531:2.67714784670904E-6):2.67714784670904E-6,1530:2.67714784670904E-6):2.67714784670904E-6,1131:2.67714784670904E-6):2.67714784670904E-6,417:2.67714784670904E-6):2.67714784670904E-6,1532:2.67714784670904E-6):2.67714784670904E-6,682:2.67714784670904E-6):2.67714784670904E-6,667:2.67714784670904E-6):2.67714784670904E-6,1132:2.67714784670904E-6):2.67714784670904E-6,703:2.67714784670904E-6):2.67714784670904E-6,1057:2.67714784670904E-6):2.67714784670904E-6):2.67714784670904E-6,(494:2.67714784670904E-6,(1534:2.67714784670904E-6,((((413:0.0019667612932394315,409:0.003940992657635273):2.67714784670904E-6,(411:0.004937766332308378,408:0.002952450982808393):2.67714784670904E-6):2.67714784670904E-6,((1537:2.67714784670904E-6,((577:2.67714784670904E-6,257:2.67714784670904E-6):2.67714784670904E-6,(((410:9.8276398064213E-4,415:0.0029586470885829283):2.67714784670904E-6,(57:0.003945882559633814,414:0.0019666968076407394):2.67714784670904E-6):2.67714784670904E-6,1052:2.67714784670904E-6):2.67714784670904E-6):2.67714784670904E-6):2.67714784670904E-6,1130:2.67714784670904E-6):2.67714784670904E-6):2.67714784670904E-6,(482:2.67714784670904E-6,(1090:2.67714784670904E-6,((1058:2.67714784670904E-6,((1527:2.67714784670904E-6,1447:2.67714784670904E-6):2.67714784670904E-6,1054:2.67714784670904E-6):2.67714784670904E-6):2.67714784670904E-6,237:2.67714784670904E-6):2.67714784670904E-6):2.67714784670904E-6):2.67714784670904E-6):2.67714784670904E-6):2.67714784670904E-6):2.67714784670904E-6):2.67714784670904E-6,((1535:2.67714784670904E-6,((657:2.67714784670904E-6,656:2.67714784670904E-6):9.828869145234627E-4,1141:9.840879786927634E-4):2.67714784670904E-6):2.67714784670904E-6,119:2.67714784670904E-6):2.67714784670904E-6):2.67714784670904E-6,((666:9.83771584360489E-4,(567:2.67714784670904E-6,130:0.0049390244280325245):9.838913855446428E-4):9.84454193817453E-4,412:9.826082043030721E-4):2.67714784670904E-6):2.67714784670904E-6,(483:9.832011615421097E-4,668:2.67714784670904E-6):9.827800948177797E-4):9.827307965209699E-4):2.67714784670904E-6):2.67714784670904E-6,((709:9.841038217822192E-4,(1436:9.87255661141142E-4,766:9.802223113406113E-4):2.67714784670904E-6):2.67714784670904E-6,(530:9.829128433638528E-4,646:9.83510562957245E-4):2.67714784670904E-6):2.67714784670904E-6):2.67714784670904E-6):2.67714784670904E-6):2.67714784670904E-6):2.67714784670904E-6,((((1226:2.67714784670904E-6,1225:2.67714784670904E-6):2.67714784670904E-6,1519:2.67714784670904E-6):9.827270074206649E-4,(210:2.67714784670904E-6,30:2.67714784670904E-6):9.83062315594691E-4):2.67714784670904E-6,(1247:9.828965020036674E-4,(47:2.67714784670904E-6,(807:0.0019657928382390112,(938:2.67714784670904E-6,1111:2.67714784670904E-6):2.67714784670904E-6):9.82000680390963E-4):9.830109802566145E-4):2.67714784670904E-6):2.67714784670904E-6):2.67714784670904E-6,(((((1420:9.83587083000718E-4,(((1354:2.67714784670904E-6,1144:2.67714784670904E-6):9.839266426236858E-4,(616:2.67714784670904E-6,615:2.67714784670904E-6):2.67714784670904E-6):9.841935481616525E-4,((89:2.67714784670904E-6,760:2.67714784670904E-6):2.67714784670904E-6,392:2.67714784670904E-6):2.67714784670904E-6):9.838973751069408E-4):2.67714784670904E-6,(((1691:9.835655511854305E-4,178:0.0020135217024433156):2.67714784670904E-6,794:9.838293694406084E-4):2.67714784670904E-6,(1716:2.67714784670904E-6,(1658:2.67714784670904E-6,541:2.67714784670904E-6):2.67714784670904E-6):2.67714784670904E-6):2.67714784670904E-6):2.67714784670904E-6,700:9.840453942848947E-4):9.847360938172601E-4,849:9.873738400941448E-4):9.822527570559423E-4,1526:0.001967813145864148):2.67714784670904E-6):2.67714784670904E-6):9.826834366920291E-4,218:9.82635117876675E-4):2.67714784670904E-6,(397:2.67714784670904E-6,(((343:2.67714784670904E-6,212:2.67714784670904E-6):2.67714784670904E-6,((118:2.67714784670904E-6,114:2.67714784670904E-6):2.67714784670904E-6,344:2.67714784670904E-6):2.67714784670904E-6):2.67714784670904E-6,3:2.67714784670904E-6):2.67714784670904E-6):2.67714784670904E-6):2.67714784670904E-6):2.67714784670904E-6,1594:0.0049369416451314):9.821837952671674E-4):0.06309652503356489,1:0.06309652503356489);

END;
