# Supplementary material for: Selection for resistance to oseltamivir in seasonal and pandemic H1N1 influenza and widespread co-circulation of the lineages
Source: Int J Health Geogr. 2010 Feb 24;9:13. doi: 10.1186/1476-072X-9-13 (PMC2882220; doi:10.1186/1476-072X-9-13)
Supplement: Additional file 6 — Heuristic maximum likelihood tree based on NA segments from the seasonal H1N1 lineage. The file is in nexus format. [file 1476-072X-9-13-S6.NEX]

#NEXUS
[written Thu Feb 04 03:09:44 EST 2010 by Mesquite  version 2.01 (build j28) at kelt.local/192.168.0.6]
BEGIN TREES;
	Title Imported_trees;
	LINK Taxa = Untitled_Taxa;
	TRANSLATE
		1 EPI182496,
		2 AB509160,
		3 AB509161,
		4 AB509162,
		5 AB509163,
		6 AB509164,
		7 CY050478,
		8 CY050550,
		9 CY050614,
		10 CY050662,
		11 CY050750,
		12 CY050758,
		13 CY050766,
		14 CY050774,
		15 CY053651,
		16 CY053655,
		17 CY053657,
		18 CY053659,
		19 CY053665,
		20 CY053671,
		21 CY053677,
		22 EPI120070,
		23 EPI123094,
		24 EPI123110,
		25 EPI123118,
		26 EPI125969,
		27 EPI126005,
		28 EPI133912,
		29 EPI133930,
		30 EPI133932,
		31 EPI133934,
		32 EPI133936,
		33 EPI133938,
		34 EPI133942,
		35 EPI133950,
		36 EPI133958,
		37 EPI133962,
		38 EPI133968,
		39 EPI133976,
		40 EPI133988,
		41 EPI133992,
		42 EPI133994,
		43 EPI134058,
		44 EPI134124,
		45 EPI134126,
		46 EPI134128,
		47 EPI134130,
		48 EPI134132,
		49 EPI134134,
		50 EPI134136,
		51 EPI134138,
		52 EPI134140,
		53 EPI134144,
		54 EPI134146,
		55 EPI134150,
		56 EPI134152,
		57 EPI134156,
		58 EPI134419,
		59 EPI134441,
		60 EPI134493,
		61 EPI134501,
		62 EPI134531,
		63 EPI134533,
		64 EPI134535,
		65 EPI134537,
		66 EPI134539,
		67 EPI134541,
		68 EPI134545,
		69 EPI134547,
		70 EPI134549,
		71 EPI134551,
		72 EPI137847,
		73 EPI137851,
		74 EPI137855,
		75 EPI137859,
		76 EPI138744,
		77 EPI138750,
		78 EPI138753,
		79 EPI138754,
		80 EPI138756,
		81 EPI138759,
		82 EPI138763,
		83 EPI138768,
		84 EPI138772,
		85 EPI138774,
		86 EPI138775,
		87 EPI138777,
		88 EPI138778,
		89 EPI138779,
		90 EPI138781,
		91 EPI138782,
		92 EPI138785,
		93 EPI138787,
		94 EPI138793,
		95 EPI138794,
		96 EPI138853,
		97 EPI138909,
		98 EPI141223,
		99 EPI141224,
		100 EPI141225,
		101 EPI141226,
		102 EPI141227,
		103 EPI141302,
		104 EPI142382,
		105 EPI152648,
		106 EPI152650,
		107 EPI152651,
		108 EPI152654,
		109 EPI152658,
		110 EPI152659,
		111 EPI152662,
		112 EPI152683,
		113 EPI152695,
		114 EPI152698,
		115 EPI152699,
		116 EPI152702,
		117 EPI152712,
		118 EPI152720,
		119 EPI152722,
		120 EPI152723,
		121 EPI152738,
		122 EPI153103,
		123 EPI153104,
		124 EPI153105,
		125 EPI153106,
		126 EPI153107,
		127 EPI154304,
		128 EPI154305,
		129 EPI154306,
		130 EPI154307,
		131 EPI154308,
		132 EPI154309,
		133 EPI154310,
		134 EPI154311,
		135 EPI154312,
		136 EPI154314,
		137 EPI154315,
		138 EPI154316,
		139 EPI154317,
		140 EPI154318,
		141 EPI154319,
		142 EPI154320,
		143 EPI154321,
		144 EPI154322,
		145 EPI154323,
		146 EPI154324,
		147 EPI154326,
		148 EPI155268,
		149 EPI155275,
		150 EPI155277,
		151 EPI155281,
		152 EPI155536,
		153 EPI155541,
		154 EPI155561,
		155 EPI155706,
		156 EPI155895,
		157 EPI155900,
		158 EPI156108,
		159 EPI156110,
		160 EPI156188,
		161 EPI156190,
		162 EPI156194,
		163 EPI156196,
		164 EPI156197,
		165 EPI156199,
		166 EPI156200,
		167 EPI157481,
		168 EPI157874,
		169 EPI157880,
		170 EPI157884,
		171 EPI157929,
		172 EPI157931,
		173 EPI157968,
		174 EPI157970,
		175 EPI157995,
		176 EPI157998,
		177 EPI158047,
		178 EPI158084,
		179 EPI158087,
		180 EPI158202,
		181 EPI158234,
		182 EPI158238,
		183 EPI158241,
		184 EPI158263,
		185 EPI159863,
		186 EPI159864,
		187 EPI159866,
		188 EPI159867,
		189 EPI159874,
		190 EPI159879,
		191 EPI159881,
		192 EPI160250,
		193 EPI160252,
		194 EPI160253,
		195 EPI160254,
		196 EPI160255,
		197 EPI160256,
		198 EPI160259,
		199 EPI160261,
		200 EPI160262,
		201 EPI160263,
		202 EPI160264,
		203 EPI160265,
		204 EPI160266,
		205 EPI160267,
		206 EPI160269,
		207 EPI160271,
		208 EPI160309,
		209 EPI160310,
		210 EPI161657,
		211 EPI161658,
		212 EPI161659,
		213 EPI161660,
		214 EPI161661,
		215 EPI161662,
		216 EPI161663,
		217 EPI161664,
		218 EPI161837,
		219 EPI161843,
		220 EPI161875,
		221 EPI161890,
		222 EPI161892,
		223 EPI161913,
		224 EPI161919,
		225 EPI161993,
		226 EPI161995,
		227 EPI162013,
		228 EPI162073,
		229 EPI162083,
		230 EPI162087,
		231 EPI162103,
		232 EPI162142,
		233 EPI162167,
		234 EPI162191,
		235 EPI162193,
		236 EPI162195,
		237 EPI162197,
		238 EPI162199,
		239 EPI162207,
		240 EPI162209,
		241 EPI162215,
		242 EPI162217,
		243 EPI162221,
		244 EPI162223,
		245 EPI162225,
		246 EPI162227,
		247 EPI162229,
		248 EPI162231,
		249 EPI162233,
		250 EPI162235,
		251 EPI162238,
		252 EPI162263,
		253 EPI162278,
		254 EPI162290,
		255 EPI162293,
		256 EPI162332,
		257 EPI162622,
		258 EPI162623,
		259 EPI162625,
		260 EPI162626,
		261 EPI162632,
		262 EPI162634,
		263 EPI162643,
		264 EPI162647,
		265 EPI162650,
		266 EPI162653,
		267 EPI162662,
		268 EPI162665,
		269 EPI162668,
		270 EPI162669,
		271 EPI162674,
		272 EPI162675,
		273 EPI162678,
		274 EPI162679,
		275 EPI162694,
		276 EPI162695,
		277 EPI162699,
		278 EPI162701,
		279 EPI162703,
		280 EPI162707,
		281 EPI162712,
		282 EPI162727,
		283 EPI162729,
		284 EPI162732,
		285 EPI162733,
		286 EPI162734,
		287 EPI162735,
		288 EPI162737,
		289 EPI162743,
		290 EPI162745,
		291 EPI162748,
		292 EPI162749,
		293 EPI162752,
		294 EPI162760,
		295 EPI162770,
		296 EPI162771,
		297 EPI162772,
		298 EPI162776,
		299 EPI162783,
		300 EPI162785,
		301 EPI162786,
		302 EPI162788,
		303 EPI162805,
		304 EPI162806,
		305 EPI162808,
		306 EPI162810,
		307 EPI162812,
		308 EPI162815,
		309 EPI162817,
		310 EPI162960,
		311 EPI162984,
		312 EPI162997,
		313 EPI163001,
		314 EPI163003,
		315 EPI163007,
		316 EPI163009,
		317 EPI163011,
		318 EPI163013,
		319 EPI163015,
		320 EPI163019,
		321 EPI163021,
		322 EPI163023,
		323 EPI163025,
		324 EPI163029,
		325 EPI163031,
		326 EPI163033,
		327 EPI163035,
		328 EPI163037,
		329 EPI163039,
		330 EPI163041,
		331 EPI163043,
		332 EPI163045,
		333 EPI163047,
		334 EPI163049,
		335 EPI163051,
		336 EPI163053,
		337 EPI163055,
		338 EPI163057,
		339 EPI163059,
		340 EPI163061,
		341 EPI163064,
		342 EPI163066,
		343 EPI163070,
		344 EPI163071,
		345 EPI163072,
		346 EPI163074,
		347 EPI163076,
		348 EPI163078,
		349 EPI163080,
		350 EPI163082,
		351 EPI163083,
		352 EPI163087,
		353 EPI163199,
		354 EPI163201,
		355 EPI163203,
		356 EPI163205,
		357 EPI163207,
		358 EPI163209,
		359 EPI163210,
		360 EPI163212,
		361 EPI163216,
		362 EPI163218,
		363 EPI163220,
		364 EPI163222,
		365 EPI163224,
		366 EPI163226,
		367 EPI163244,
		368 EPI163245,
		369 EPI165080,
		370 EPI165248,
		371 EPI165250,
		372 EPI165251,
		373 EPI165252,
		374 EPI165253,
		375 EPI165256,
		376 EPI165262,
		377 EPI165263,
		378 EPI165264,
		379 EPI165265,
		380 EPI165268,
		381 EPI165269,
		382 EPI165270,
		383 EPI165271,
		384 EPI165272,
		385 EPI165273,
		386 EPI165274,
		387 EPI165275,
		388 EPI165276,
		389 EPI165277,
		390 EPI165278,
		391 EPI165279,
		392 EPI165280,
		393 EPI165281,
		394 EPI165282,
		395 EPI165283,
		396 EPI165284,
		397 EPI165285,
		398 EPI165286,
		399 EPI165287,
		400 EPI165288,
		401 EPI165289,
		402 EPI165290,
		403 EPI165292,
		404 EPI165293,
		405 EPI165295,
		406 EPI165297,
		407 EPI165298,
		408 EPI165302,
		409 EPI165304,
		410 EPI165305,
		411 EPI165306,
		412 EPI165307,
		413 EPI165308,
		414 EPI165309,
		415 EPI165310,
		416 EPI165311,
		417 EPI165727,
		418 EPI165728,
		419 EPI165729,
		420 EPI166027,
		421 EPI166028,
		422 EPI166029,
		423 EPI166030,
		424 EPI166038,
		425 EPI166039,
		426 EPI166075,
		427 EPI166663,
		428 EPI166665,
		429 EPI166668,
		430 EPI166672,
		431 EPI166676,
		432 EPI166677,
		433 EPI166679,
		434 EPI166681,
		435 EPI166682,
		436 EPI166684,
		437 EPI166690,
		438 EPI166693,
		439 EPI166694,
		440 EPI166699,
		441 EPI166701,
		442 EPI168073,
		443 EPI168074,
		444 EPI168088,
		445 EPI168101,
		446 EPI168113,
		447 EPI168129,
		448 EPI168136,
		449 EPI168660,
		450 EPI169204,
		451 EPI169206,
		452 EPI169212,
		453 EPI169227,
		454 EPI169229,
		455 EPI169231,
		456 EPI169233,
		457 EPI169237,
		458 EPI169241,
		459 EPI169564,
		460 EPI169571,
		461 EPI169572,
		462 EPI169573,
		463 EPI169574,
		464 EPI169575,
		465 EPI169576,
		466 EPI169577,
		467 EPI169578,
		468 EPI170840,
		469 EPI170841,
		470 EPI170842,
		471 EPI170843,
		472 EPI171222,
		473 EPI171223,
		474 EPI171432,
		475 EPI171445,
		476 EPI171447,
		477 EPI171448,
		478 EPI171449,
		479 EPI171450,
		480 EPI171451,
		481 EPI171452,
		482 EPI171453,
		483 EPI171454,
		484 EPI171455,
		485 EPI171456,
		486 EPI171457,
		487 EPI171458,
		488 EPI171459,
		489 EPI171460,
		490 EPI171461,
		491 EPI171462,
		492 EPI171463,
		493 EPI171464,
		494 EPI171465,
		495 EPI171467,
		496 EPI171468,
		497 EPI171469,
		498 EPI171470,
		499 EPI171471,
		500 EPI171472,
		501 EPI171473,
		502 EPI171474,
		503 EPI171475,
		504 EPI171980,
		505 EPI171981,
		506 EPI171982,
		507 EPI171983,
		508 EPI171984,
		509 EPI171985,
		510 EPI171986,
		511 EPI171987,
		512 EPI171988,
		513 EPI171989,
		514 EPI171990,
		515 EPI171991,
		516 EPI171992,
		517 EPI171993,
		518 EPI171994,
		519 EPI171995,
		520 EPI171996,
		521 EPI172152,
		522 EPI172153,
		523 EPI172154,
		524 EPI172155,
		525 EPI172156,
		526 EPI172157,
		527 EPI172158,
		528 EPI172363,
		529 EPI172365,
		530 EPI172366,
		531 EPI172367,
		532 EPI172368,
		533 EPI172369,
		534 EPI172372,
		535 EPI172373,
		536 EPI172374,
		537 EPI172375,
		538 EPI172376,
		539 EPI172379,
		540 EPI172380,
		541 EPI172381,
		542 EPI172385,
		543 EPI172386,
		544 EPI172387,
		545 EPI172388,
		546 EPI172389,
		547 EPI172390,
		548 EPI172391,
		549 EPI172392,
		550 EPI172393,
		551 EPI172397,
		552 EPI172398,
		553 EPI172399,
		554 EPI172400,
		555 EPI172401,
		556 EPI172402,
		557 EPI172403,
		558 EPI172404,
		559 EPI172405,
		560 EPI172406,
		561 EPI172407,
		562 EPI172574,
		563 EPI172580,
		564 EPI172581,
		565 EPI172582,
		566 EPI172583,
		567 EPI172584,
		568 EPI172585,
		569 EPI172594,
		570 EPI172595,
		571 EPI172600,
		572 EPI172601,
		573 EPI172603,
		574 EPI172604,
		575 EPI172605,
		576 EPI172607,
		577 EPI172608,
		578 EPI172609,
		579 EPI172612,
		580 EPI172613,
		581 EPI172614,
		582 EPI172615,
		583 EPI172616,
		584 EPI172617,
		585 EPI172620,
		586 EPI172621,
		587 EPI172623,
		588 EPI172624,
		589 EPI172628,
		590 EPI172631,
		591 EPI172632,
		592 EPI172633,
		593 EPI172634,
		594 EPI172646,
		595 EPI172647,
		596 EPI172649,
		597 EPI172650,
		598 EPI172652,
		599 EPI172654,
		600 EPI172655,
		601 EPI172657,
		602 EPI172659,
		603 EPI172660,
		604 EPI172662,
		605 EPI172663,
		606 EPI172664,
		607 EPI172666,
		608 EPI172668,
		609 EPI172669,
		610 EPI172671,
		611 EPI172673,
		612 EPI172676,
		613 EPI172677,
		614 EPI172679,
		615 EPI172680,
		616 EPI172682,
		617 EPI172683,
		618 EPI172684,
		619 EPI172685,
		620 EPI172687,
		621 EPI172689,
		622 EPI172691,
		623 EPI172692,
		624 EPI172693,
		625 EPI172694,
		626 EPI172695,
		627 EPI172697,
		628 EPI172705,
		629 EPI172707,
		630 EPI172709,
		631 EPI172710,
		632 EPI172711,
		633 EPI172712,
		634 EPI172723,
		635 EPI172726,
		636 EPI172729,
		637 EPI172731,
		638 EPI172732,
		639 EPI172734,
		640 EPI172736,
		641 EPI172737,
		642 EPI172738,
		643 EPI172739,
		644 EPI172740,
		645 EPI172741,
		646 EPI172742,
		647 EPI172747,
		648 EPI172748,
		649 EPI172749,
		650 EPI172751,
		651 EPI172753,
		652 EPI172756,
		653 EPI172757,
		654 EPI172759,
		655 EPI172761,
		656 EPI172763,
		657 EPI172765,
		658 EPI172766,
		659 EPI172767,
		660 EPI172771,
		661 EPI172772,
		662 EPI172804,
		663 EPI172806,
		664 EPI172808,
		665 EPI172810,
		666 EPI172812,
		667 EPI172814,
		668 EPI172816,
		669 EPI172818,
		670 EPI172820,
		671 EPI172822,
		672 EPI172824,
		673 EPI172826,
		674 EPI172828,
		675 EPI172830,
		676 EPI172832,
		677 EPI172834,
		678 EPI172836,
		679 EPI172838,
		680 EPI172840,
		681 EPI172843,
		682 EPI172845,
		683 EPI173107,
		684 EPI173237,
		685 EPI173253,
		686 EPI173256,
		687 EPI173257,
		688 EPI173258,
		689 EPI173259,
		690 EPI173260,
		691 EPI173261,
		692 EPI173262,
		693 EPI173263,
		694 EPI173264,
		695 EPI173266,
		696 EPI173268,
		697 EPI173270,
		698 EPI173283,
		699 EPI173285,
		700 EPI173286,
		701 EPI173287,
		702 EPI173288,
		703 EPI173290,
		704 EPI173291,
		705 EPI173292,
		706 EPI173294,
		707 EPI173295,
		708 EPI173298,
		709 EPI173303,
		710 EPI173314,
		711 EPI173318,
		712 EPI173439,
		713 EPI173440,
		714 EPI173441,
		715 EPI173442,
		716 EPI173443,
		717 EPI173444,
		718 EPI173445,
		719 EPI173446,
		720 EPI173715,
		721 EPI173716,
		722 EPI173717,
		723 EPI173718,
		724 EPI173794,
		725 EPI174140,
		726 EPI174156,
		727 EPI175357,
		728 EPI175358,
		729 EPI175361,
		730 EPI175389,
		731 EPI175390,
		732 EPI175391,
		733 EPI175392,
		734 EPI175393,
		735 EPI175394,
		736 EPI176111,
		737 EPI176681,
		738 EPI176793,
		739 EPI176801,
		740 EPI176993,
		741 EPI177001,
		742 EPI177009,
		743 EPI177017,
		744 EPI177025,
		745 EPI177664,
		746 EPI177672,
		747 EPI177680,
		748 EPI177688,
		749 EPI178240,
		750 EPI178325,
		751 EPI179623,
		752 EPI179655,
		753 EPI179671,
		754 EPI179679,
		755 EPI179727,
		756 EPI179743,
		757 EPI179751,
		758 EPI179791,
		759 EPI179799,
		760 EPI179807,
		761 EPI179815,
		762 EPI179823,
		763 EPI179831,
		764 EPI179839,
		765 EPI179847,
		766 EPI179855,
		767 EPI181923,
		768 EPI181931,
		769 EPI182498,
		770 EPI182664,
		771 EPI182665,
		772 EPI182666,
		773 EPI182667,
		774 EPI182668,
		775 EPI182670,
		776 EPI182671,
		777 EPI182672,
		778 EPI182673,
		779 EPI182878,
		780 EPI182986,
		781 EPI182987,
		782 EPI182988,
		783 EPI182989,
		784 EPI182990,
		785 EPI182991,
		786 EPI182992,
		787 EPI183713,
		788 EPI183714,
		789 EPI183715,
		790 EPI183716,
		791 EPI183717,
		792 EPI183718,
		793 EPI183719,
		794 EPI183720,
		795 EPI183721,
		796 EPI183722,
		797 EPI183723,
		798 EPI183724,
		799 EPI183725,
		800 EPI183726,
		801 EPI183727,
		802 EPI183728,
		803 EPI184043,
		804 EPI184044,
		805 EPI184045,
		806 EPI184046,
		807 EPI184047,
		808 EPI184048,
		809 EPI184049,
		810 EPI186321,
		811 EPI186322,
		812 EPI186323,
		813 EPI186326,
		814 EPI186327,
		815 EPI186328,
		816 EPI186330,
		817 EPI186331,
		818 EPI186332,
		819 EPI186333,
		820 EPI186336,
		821 EPI186337,
		822 EPI187294,
		823 EPI187295,
		824 EPI187296,
		825 EPI187297,
		826 EPI187298,
		827 EPI187299,
		828 EPI187300,
		829 EPI187301,
		830 EPI187302,
		831 EPI187303,
		832 EPI187304,
		833 EPI187305,
		834 EPI187306,
		835 EPI187307,
		836 EPI187308,
		837 EPI189011,
		838 EPI189453,
		839 EPI189456,
		840 EPI189459,
		841 EPI189465,
		842 EPI189468,
		843 EPI189474,
		844 EPI189477,
		845 EPI189480,
		846 EPI189483,
		847 EPI189486,
		848 EPI189489,
		849 EPI189492,
		850 EPI189495,
		851 EPI189501,
		852 EPI189504,
		853 EPI189507,
		854 EPI189510,
		855 EPI189513,
		856 EPI189516,
		857 EPI189519,
		858 EPI189522,
		859 EPI189525,
		860 EPI189527,
		861 EPI189530,
		862 EPI189533,
		863 EPI189547,
		864 EPI189569,
		865 EPI189572,
		866 EPI189575,
		867 EPI189578,
		868 EPI189627,
		869 EPI189632,
		870 EPI189640,
		871 EPI189643,
		872 EPI189646,
		873 EPI189649,
		874 EPI189658,
		875 EPI189673,
		876 EPI189676,
		877 EPI189681,
		878 EPI189714,
		879 EPI189717,
		880 EPI189720,
		881 EPI189723,
		882 EPI189726,
		883 EPI189736,
		884 EPI189739,
		885 EPI189745,
		886 EPI189747,
		887 EPI189749,
		888 EPI189752,
		889 EPI189754,
		890 EPI189756,
		891 EPI189760,
		892 EPI189766,
		893 EPI189782,
		894 EPI189785,
		895 EPI189787,
		896 EPI189793,
		897 EPI189796,
		898 EPI189799,
		899 EPI189802,
		900 EPI189805,
		901 EPI189808,
		902 EPI189811,
		903 EPI189814,
		904 EPI189817,
		905 EPI189820,
		906 EPI189823,
		907 EPI189825,
		908 EPI189828,
		909 EPI189839,
		910 EPI189842,
		911 EPI189845,
		912 EPI189848,
		913 EPI189851,
		914 EPI189856,
		915 EPI189859,
		916 EPI189862,
		917 EPI189865,
		918 EPI189868,
		919 EPI189871,
		920 EPI189874,
		921 EPI189877,
		922 EPI189880,
		923 EPI189883,
		924 EPI189891,
		925 EPI189894,
		926 EPI189899,
		927 EPI189905,
		928 EPI189908,
		929 EPI189910,
		930 EPI189912,
		931 EPI189915,
		932 EPI189918,
		933 EPI189921,
		934 EPI189924,
		935 EPI189929,
		936 EPI189932,
		937 EPI189935,
		938 EPI189938,
		939 EPI189941,
		940 EPI189946,
		941 EPI189949,
		942 EPI189954,
		943 EPI189959,
		944 EPI189962,
		945 EPI189968,
		946 EPI189971,
		947 EPI189975,
		948 EPI189978,
		949 EPI189980,
		950 EPI189983,
		951 EPI189986,
		952 EPI189988,
		953 EPI189991,
		954 EPI189994,
		955 EPI189997,
		956 EPI190000,
		957 EPI190006,
		958 EPI190009,
		959 EPI190012,
		960 EPI190015,
		961 EPI190017,
		962 EPI190019,
		963 EPI190022,
		964 EPI190025,
		965 EPI190027,
		966 EPI190030,
		967 EPI190033,
		968 EPI190036,
		969 EPI190042,
		970 EPI190045,
		971 EPI190048,
		972 EPI190051,
		973 EPI190054,
		974 EPI190060,
		975 EPI190063,
		976 EPI190066,
		977 EPI190069,
		978 EPI190075,
		979 EPI190077,
		980 EPI190079,
		981 EPI190081,
		982 EPI190084,
		983 EPI190086,
		984 EPI190089,
		985 EPI190092,
		986 EPI190101,
		987 EPI190104,
		988 EPI190107,
		989 EPI190112,
		990 EPI190138,
		991 EPI190141,
		992 EPI190143,
		993 EPI190145,
		994 EPI190169,
		995 EPI190171,
		996 EPI190172,
		997 EPI190175,
		998 EPI190176,
		999 EPI190178,
		1000 EPI190179,
		1001 EPI190238,
		1002 EPI190278,
		1003 EPI190286,
		1004 EPI190294,
		1005 EPI191260,
		1006 EPI191261,
		1007 EPI191263,
		1008 EPI191264,
		1009 EPI191265,
		1010 EPI191266,
		1011 EPI191269,
		1012 EPI191271,
		1013 EPI191273,
		1014 EPI191279,
		1015 EPI191280,
		1016 EPI191281,
		1017 EPI191282,
		1018 EPI191283,
		1019 EPI191284,
		1020 EPI191285,
		1021 EPI191286,
		1022 EPI191287,
		1023 EPI191288,
		1024 EPI191289,
		1025 EPI191290,
		1026 EPI191295,
		1027 EPI191296,
		1028 EPI191297,
		1029 EPI191298,
		1030 EPI191299,
		1031 EPI191300,
		1032 EPI191301,
		1033 EPI191306,
		1034 EPI191307,
		1035 EPI191308,
		1036 EPI191309,
		1037 EPI191310,
		1038 EPI191311,
		1039 EPI191312,
		1040 EPI191313,
		1041 EPI191315,
		1042 EPI191316,
		1043 EPI191318,
		1044 EPI191319,
		1045 EPI191320,
		1046 EPI191321,
		1047 EPI191322,
		1048 EPI191324,
		1049 EPI191325,
		1050 EPI191326,
		1051 EPI191327,
		1052 EPI191329,
		1053 EPI191330,
		1054 EPI191331,
		1055 EPI191332,
		1056 EPI191333,
		1057 EPI191334,
		1058 EPI191335,
		1059 EPI191336,
		1060 EPI191337,
		1061 EPI191338,
		1062 EPI191339,
		1063 EPI191340,
		1064 EPI191341,
		1065 EPI191342,
		1066 EPI191343,
		1067 EPI191344,
		1068 EPI191345,
		1069 EPI191346,
		1070 EPI191347,
		1071 EPI191348,
		1072 EPI191349,
		1073 EPI191350,
		1074 EPI191351,
		1075 EPI191352,
		1076 EPI191353,
		1077 EPI191354,
		1078 EPI191356,
		1079 EPI191357,
		1080 EPI191358,
		1081 EPI191359,
		1082 EPI191360,
		1083 EPI191361,
		1084 EPI191362,
		1085 EPI191363,
		1086 EPI191364,
		1087 EPI191369,
		1088 EPI191370,
		1089 EPI191371,
		1090 EPI191372,
		1091 EPI191373,
		1092 EPI191374,
		1093 EPI191375,
		1094 EPI191376,
		1095 EPI191377,
		1096 EPI191378,
		1097 EPI191379,
		1098 EPI191380,
		1099 EPI191381,
		1100 EPI191382,
		1101 EPI191383,
		1102 EPI191384,
		1103 EPI191385,
		1104 EPI191386,
		1105 EPI191395,
		1106 EPI191396,
		1107 EPI191397,
		1108 EPI191398,
		1109 EPI191399,
		1110 EPI191400,
		1111 EPI191401,
		1112 EPI191402,
		1113 EPI191403,
		1114 EPI191405,
		1115 EPI191407,
		1116 EPI191408,
		1117 EPI191409,
		1118 EPI191410,
		1119 EPI191411,
		1120 EPI191413,
		1121 EPI191414,
		1122 EPI191419,
		1123 EPI191420,
		1124 EPI191421,
		1125 EPI191422,
		1126 EPI191423,
		1127 EPI191424,
		1128 EPI191425,
		1129 EPI191429,
		1130 EPI191430,
		1131 EPI191431,
		1132 EPI191432,
		1133 EPI191433,
		1134 EPI191434,
		1135 EPI191435,
		1136 EPI191436,
		1137 EPI191437,
		1138 EPI191439,
		1139 EPI192088,
		1140 EPI192120,
		1141 EPI192136,
		1142 EPI192152,
		1143 EPI192160,
		1144 EPI192168,
		1145 EPI192344,
		1146 EPI192368,
		1147 EPI192376,
		1148 EPI192472,
		1149 EPI192496,
		1150 EPI192997,
		1151 EPI193003,
		1152 EPI193012,
		1153 EPI193015,
		1154 EPI193020,
		1155 EPI193022,
		1156 EPI193028,
		1157 EPI193038,
		1158 EPI193847,
		1159 EPI193882,
		1160 EPI71977,
		1161 EPI72376,
		1162 EPI72490,
		1163 EPI72756,
		1164 EPI76326,
		1165 EPI76554,
		1166 EPI76573,
		1167 EPI93751,
		1168 GQ902803,
		1169 GQ902835,
		1170 GQ994963,
		1171 GQ994964,
		1172 GQ994965,
		1173 GQ994966,
		1174 GQ994967,
		1175 GQ994968,
		1176 GQ994969,
		1177 GQ994970,
		1178 GQ994971,
		1179 GU112228,
		1180 GU112229,
		1181 GU112230,
		1182 GU183801,
		1183 GU183809,
		1184 GU183817,
		1185 taxid461787,
		1186 taxid521433,
		1187 taxid530146,
		1188 taxid530163,
		1189 taxid569644,
		1190 taxid569645,
		1191 taxid569675,
		1192 taxid569677,
		1193 taxid569678,
		1194 taxid569679,
		1195 taxid569681,
		1196 taxid569682,
		1197 taxid569684,
		1198 taxid569688,
		1199 taxid591294,
		1200 taxid569692,
		1201 taxid569693,
		1202 taxid569695,
		1203 taxid569696,
		1204 taxid569697,
		1205 taxid591295,
		1206 taxid569704,
		1207 taxid569709,
		1208 taxid569711,
		1209 taxid638927,
		1210 taxid638928;
	TREE Imported_tree_0 = ((769:2.63874127646138E-6,(((159:0.012168267335248735,158:0.0036269655611617067):0.0023853265651798865,(((((22:0.003609552105144389,152:0.003599634778344817):2.63874127646138E-6,(((150:2.63874127646138E-6,149:2.63874127646138E-6):0.0011980805633145296,((151:2.63874127646138E-6,148:2.63874127646138E-6):0.0011981195792225448,(23:0.007269784794669898,((156:2.63874127646138E-6,157:2.63874127646138E-6):0.0036081624393427183,((28:2.63874127646138E-6,24:2.63874127646138E-6):2.63874127646138E-6,25:0.0011980190269806513):0.0011979665023510717):0.0012080518522937754):0.0011938719662871427):2.63874127646138E-6):0.0011972700232302839,(445:2.63874127646138E-6,444:0.0011981652954211816):0.002397370531593842):2.63874127646138E-6):2.63874127646138E-6,(27:2.63874127646138E-6,(35:2.63874127646138E-6,(1165:2.63874127646138E-6,1161:2.63874127646138E-6):2.63874127646138E-6):2.63874127646138E-6):0.0023966583329253703):2.63874127646138E-6,((58:0.0036041296081164237,(1166:0.0011980476164736283,26:2.63874127646138E-6):2.63874127646138E-6):0.0011975794962584701,(((((((((168:0.0011973994083319035,607:0.0023987588116687114):2.63874127646138E-6,(38:0.0011979048690283797,(((((702:0.0028869209122668136,(705:2.63874127646138E-6,(90:0.001189223933421616,704:2.63874127646138E-6):2.63874127646138E-6):2.63874127646138E-6):2.63874127646138E-6,(((275:0.0011990068328720921,(301:2.63874127646138E-6,269:2.63874127646138E-6):2.63874127646138E-6):2.63874127646138E-6,296:2.63874127646138E-6):2.63874127646138E-6,287:2.63874127646138E-6):2.63874127646138E-6):2.63874127646138E-6,298:0.0011966606394824722):0.004809302744984321,(((353:0.002398211345465909,(640:2.63874127646138E-6,641:2.63874127646138E-6):0.002398337595928487):2.63874127646138E-6,((317:2.63874127646138E-6,(259:2.63874127646138E-6,(318:2.63874127646138E-6,((((727:2.63874127646138E-6,(((400:2.63874127646138E-6,388:2.63874127646138E-6):2.63874127646138E-6,399:2.63874127646138E-6):2.63874127646138E-6,397:0.0021678828922056664):0.0021683415097114634):0.0011979133671324508,643:0.0036067478287728177):2.63874127646138E-6,(((746:2.63874127646138E-6,(740:2.63874127646138E-6,(((623:2.63874127646138E-6,(768:2.63874127646138E-6,624:2.63874127646138E-6):2.63874127646138E-6):2.63874127646138E-6,(1141:2.63874127646138E-6,741:2.63874127646138E-6):2.63874127646138E-6):2.63874127646138E-6,766:2.63874127646138E-6):2.63874127646138E-6):2.63874127646138E-6):2.63874127646138E-6,745:0.0011972290896932105):0.0011972889235987787,(((103:0.0011980219049250824,(324:2.63874127646138E-6,307:2.63874127646138E-6):0.0011981330426815387):2.63874127646138E-6,((208:0.0024047301272587217,(242:0.0072659996507453296,(79:0.0024007302163345317,(1186:0.0012089670547568033,(435:2.63874127646138E-6,1199:2.63874127646138E-6):2.63874127646138E-6):0.0012001184486421207):2.63874127646138E-6):0.0011987744625186994):2.63874127646138E-6,((64:2.63874127646138E-6,((187:2.63874127646138E-6,105:2.63874127646138E-6):2.63874127646138E-6,188:2.63874127646138E-6):2.63874127646138E-6):2.63874127646138E-6,310:2.63874127646138E-6):0.0011981848487781922):2.63874127646138E-6):2.63874127646138E-6,((440:0.002402297611753421,448:2.63874127646138E-6):2.63874127646138E-6,200:0.001202182503960701):0.0011990448635511035):0.0023988418367450345):2.63874127646138E-6):2.63874127646138E-6,(321:2.63874127646138E-6,319:2.63874127646138E-6):2.63874127646138E-6):2.63874127646138E-6):2.63874127646138E-6):2.63874127646138E-6):2.63874127646138E-6,((630:2.63874127646138E-6,(648:2.63874127646138E-6,((373:2.63874127646138E-6,((316:0.0011907615031261443,374:2.63874127646138E-6):2.63874127646138E-6,394:2.63874127646138E-6):2.63874127646138E-6):2.63874127646138E-6,577:0.001197447974247371):2.63874127646138E-6):2.63874127646138E-6):2.63874127646138E-6,((361:0.0036064411388513034,((396:0.002166622097281067,432:9.399431676665865E-4):0.0014935305421663375,(((821:0.0036371928947347347,(428:2.63874127646138E-6,430:0.0011989657175719064):2.63874127646138E-6):0.001190356292777203,781:2.63874127646138E-6):2.63874127646138E-6,433:2.63874127646138E-6):2.63874127646138E-6):2.63874127646138E-6):2.63874127646138E-6,(498:0.0012355415814788964,633:0.0024219287208983946):2.63874127646138E-6):2.63874127646138E-6):2.63874127646138E-6):2.63874127646138E-6):2.63874127646138E-6,(260:2.63874127646138E-6,571:0.003612628748447717):0.0011977150351630858):0.0011972587638320502):2.63874127646138E-6,(((((51:2.63874127646138E-6,54:2.63874127646138E-6):0.0023985593071442547,((((((493:2.63874127646138E-6,489:2.63874127646138E-6):2.63874127646138E-6,487:2.63874127646138E-6):2.63874127646138E-6,(488:2.63874127646138E-6,481:2.63874127646138E-6):2.63874127646138E-6):2.63874127646138E-6,728:2.63874127646138E-6):2.63874127646138E-6,(494:0.0012361553593089407,485:0.0012356854929512335):2.63874127646138E-6):0.0012370708022364978,(338:0.004814217757434252,((100:0.0034313778222608334,73:0.002615205015891393):0.003514587319142579,1208:2.63874127646138E-6):0.0011978552298481842):2.63874127646138E-6):2.63874127646138E-6):0.003603349088065656,723:2.63874127646138E-6):2.63874127646138E-6,(701:2.63874127646138E-6,(707:2.63874127646138E-6,(699:2.63874127646138E-6,570:0.001189155193989375):2.63874127646138E-6):2.63874127646138E-6):2.63874127646138E-6):2.63874127646138E-6,(((((391:2.63874127646138E-6,370:2.63874127646138E-6):0.004337627071668282,364:4.660940238889547E-5):0.0011639562856394364,(((730:2.63874127646138E-6,(264:0.0012013612129830693,((732:2.63874127646138E-6,220:6.891518956269105E-4):2.597973549221469E-4,731:2.63874127646138E-6):2.5227919903567325E-4):0.0012013558809975918):0.001201951267244641,291:0.0036099011608902087):2.63874127646138E-6,342:2.63874127646138E-6):2.63874127646138E-6):2.63874127646138E-6,((((703:0.0030371858176115162,(700:2.63874127646138E-6,274:0.0011928415684952147):2.63874127646138E-6):2.63874127646138E-6,309:0.002401218307359142):2.63874127646138E-6,((294:0.0012003202982989517,((297:2.63874127646138E-6,295:2.63874127646138E-6):2.63874127646138E-6,(299:2.63874127646138E-6,282:2.63874127646138E-6):2.63874127646138E-6):2.63874127646138E-6):2.63874127646138E-6,724:2.63874127646138E-6):0.00119811133743412):2.63874127646138E-6,283:0.0012001508375588156):0.002398372245387289):0.001197273680714927,((402:2.63874127646138E-6,782:2.63874127646138E-6):2.63874127646138E-6,387:2.63874127646138E-6):0.004855232063030357):2.63874127646138E-6):2.63874127646138E-6):0.001197239819710421):2.63874127646138E-6):2.63874127646138E-6,(((((368:0.0011972586184772068,((204:0.0024971988248458565,(239:0.0036027332609387393,288:2.63874127646138E-6):2.63874127646138E-6):2.63874127646138E-6,(69:2.63874127646138E-6,240:2.63874127646138E-6):2.63874127646138E-6):0.0011971943482973894):2.63874127646138E-6,(((500:0.0012358300746199659,(484:2.63874127646138E-6,479:2.63874127646138E-6):2.63874127646138E-6):0.0012340440709357786,83:0.001201014545386314):0.0024016765805514803,(405:2.63874127646138E-6,(401:2.63874127646138E-6,(102:2.63874127646138E-6,(390:0.0021654716470391106,((367:0.0011810196723932365,375:2.63874127646138E-6):2.63874127646138E-6,389:2.63874127646138E-6):2.63874127646138E-6):2.63874127646138E-6):2.63874127646138E-6):2.63874127646138E-6):2.63874127646138E-6):2.63874127646138E-6):2.63874127646138E-6,(47:2.63874127646138E-6,(202:0.006030859956067023,(379:2.63874127646138E-6,403:2.63874127646138E-6):2.63874127646138E-6):2.63874127646138E-6):0.0011972258047434257):0.0011972826372801716,(229:2.63874127646138E-6,169:0.002401776347640655):0.0023992216402355716):2.63874127646138E-6,((267:0.001195513376133063,751:0.0012014590123415167):0.003612583823929633,1206:0.0024001235663752723):2.63874127646138E-6):2.63874127646138E-6):2.63874127646138E-6,((((((178:2.63874127646138E-6,179:2.63874127646138E-6):0.004814351845851027,(255:0.007246667667074547,(207:0.002403493828722721,(98:2.63874127646138E-6,155:0.0011967008527893187):2.63874127646138E-6):2.63874127646138E-6):0.0023977751187046537):2.63874127646138E-6,(606:0.0011988351280633374,603:0.007251150961118943):2.63874127646138E-6):2.63874127646138E-6,(((273:0.001198069809731939,((199:0.00120085473245541,((474:2.63874127646138E-6,715:0.0011992565969683674):2.63874127646138E-6,((712:2.63874127646138E-6,714:2.63874127646138E-6):2.63874127646138E-6,(713:2.63874127646138E-6,716:2.63874127646138E-6):2.63874127646138E-6):2.63874127646138E-6):0.0012008221664035331):2.63874127646138E-6,303:2.63874127646138E-6):2.63874127646138E-6):2.63874127646138E-6,1148:0.00239940473539708):0.0011977730940283793,(814:2.63874127646138E-6,(119:0.0036106926288065997,68:2.63874127646138E-6):2.63874127646138E-6):0.0023965784285183444):2.63874127646138E-6):2.63874127646138E-6,((225:0.0011977110441148213,(((39:0.00601970503879875,143:0.0011981424926138702):2.63874127646138E-6,(((((121:0.0023984160982278057,497:0.0012367935142777535):2.63874127646138E-6,((652:0.003613135254948841,166:0.003613242457797099):0.0012045257029329101,576:0.0024000177183084353):2.63874127646138E-6):2.63874127646138E-6,(170:0.001198297321563798,((((218:0.0023981876955768006,(186:0.0011966312616885127,314:2.63874127646138E-6):2.63874127646138E-6):0.003602898950579148,(995:2.63874127646138E-6,29:2.63874127646138E-6):0.001199559644240044):2.63874127646138E-6,((36:2.63874127646138E-6,(31:2.63874127646138E-6,30:2.63874127646138E-6):2.63874127646138E-6):2.63874127646138E-6,(37:0.0011992944272893648,((258:0.0011990438846230743,(271:2.63874127646138E-6,257:2.63874127646138E-6):2.63874127646138E-6):2.63874127646138E-6,281:0.001199774000981232):0.0036050270106341036):2.63874127646138E-6):2.63874127646138E-6):0.001199521620359507,((((302:2.63874127646138E-6,278:2.63874127646138E-6):2.63874127646138E-6,((285:2.63874127646138E-6,280:2.63874127646138E-6):2.63874127646138E-6,((263:0.0011992394285376832,277:0.001198765723641966):2.63874127646138E-6,((710:0.002884676205813926,306:0.002400216633721006):2.63874127646138E-6,270:0.00119904469667382):2.63874127646138E-6):2.63874127646138E-6):2.63874127646138E-6):2.63874127646138E-6,284:0.0011963882472947659):0.0023976324939343828,(180:2.63874127646138E-6,253:2.63874127646138E-6):0.004808616508319124):2.63874127646138E-6):0.0011982568012696986):2.63874127646138E-6):2.63874127646138E-6,(((1140:2.63874127646138E-6,((183:2.63874127646138E-6,256:2.63874127646138E-6):2.63874127646138E-6,(67:2.63874127646138E-6,1189:2.63874127646138E-6):2.63874127646138E-6):2.63874127646138E-6):2.63874127646138E-6,(((137:2.63874127646138E-6,((((((74:2.63874127646138E-6,(75:0.0037334203064950233,72:0.0012390426370969937):2.63874127646138E-6):0.0012383653312383607,(129:2.63874127646138E-6,62:2.63874127646138E-6):2.63874127646138E-6):0.0011989692209724546,658:0.00360636448223823):2.63874127646138E-6,(323:0.002404109467015429,(706:0.009211151364226393,118:2.63874127646138E-6):0.0011965706436581315):2.63874127646138E-6):2.63874127646138E-6,66:2.63874127646138E-6):2.63874127646138E-6,(145:2.63874127646138E-6,120:2.63874127646138E-6):2.63874127646138E-6):2.63874127646138E-6):2.63874127646138E-6,48:2.63874127646138E-6):2.63874127646138E-6,128:2.63874127646138E-6):2.63874127646138E-6):2.63874127646138E-6,((115:0.0011981985061246462,1145:0.00240003752789385):2.63874127646138E-6,(((((46:2.63874127646138E-6,(((136:0.0011993302739417128,346:2.63874127646138E-6):2.63874127646138E-6,146:2.63874127646138E-6):2.63874127646138E-6,71:2.63874127646138E-6):2.63874127646138E-6):2.63874127646138E-6,111:2.63874127646138E-6):2.63874127646138E-6,(130:0.0011994286213714502,114:0.0011986403486806874):2.63874127646138E-6):2.63874127646138E-6,89:0.0011979022765005924):0.001198241347406152,41:0.00240008142052079):2.63874127646138E-6):2.63874127646138E-6):2.63874127646138E-6):2.63874127646138E-6,(((304:0.001200889681490281,((52:0.0012003040210898928,1209:0.0011994365514754037):0.0011972953166907952,55:2.63874127646138E-6):2.63874127646138E-6):2.63874127646138E-6,(1147:0.001199373123316576,134:0.001200766652204841):2.63874127646138E-6):2.63874127646138E-6,(((254:2.63874127646138E-6,752:2.63874127646138E-6):0.0011982878352537923,697:0.0036106402851266476):2.63874127646138E-6,((49:2.63874127646138E-6,32:2.63874127646138E-6):0.0024005890004032237,95:0.0011986531484625509):2.63874127646138E-6):2.63874127646138E-6):2.63874127646138E-6):2.63874127646138E-6):2.63874127646138E-6,300:0.003612291791836356):0.0011979810252372796):2.63874127646138E-6,(599:0.001197312765526893,(((33:0.0011977009823175822,(783:0.00495909342494751,221:2.63874127646138E-6):0.00240511533965981):2.63874127646138E-6,(((223:2.63874127646138E-6,(((175:2.63874127646138E-6,1139:2.63874127646138E-6):2.63874127646138E-6,((((276:0.006509101224003458,708:0.00618403383129344):0.003159667230817827,(340:0.0011948768650171151,579:2.63874127646138E-6):2.63874127646138E-6):2.63874127646138E-6,((1187:0.0014667712030974494,757:0.00240456839731987):0.0011961914988952579,((756:2.63874127646138E-6,755:2.63874127646138E-6):0.0023983783370337152,(622:2.63874127646138E-6,(((747:0.0011974042005969653,758:0.002400922309632764):2.63874127646138E-6,748:2.63874127646138E-6):2.63874127646138E-6,1144:2.63874127646138E-6):2.63874127646138E-6):2.63874127646138E-6):0.00119795770119584):2.63874127646138E-6):2.63874127646138E-6,(((((((((((((369:2.63874127646138E-6,(471:2.63874127646138E-6,((416:2.63874127646138E-6,(413:2.63874127646138E-6,(410:2.63874127646138E-6,((383:2.63874127646138E-6,(382:2.63874127646138E-6,(((819:2.63874127646138E-6,((853:0.004821450737008905,(1022:2.63874127646138E-6,1086:0.00241388477308648):2.63874127646138E-6):0.0011984921674817516,836:2.63874127646138E-6):2.63874127646138E-6):0.004847539037685414,(1168:0.002397984638578498,((1174:0.001335180264535674,899:2.63874127646138E-6):0.0011983617954111367,(((847:0.0011971062277835736,(794:0.005813053383793544,(((799:0.002882186872049164,787:2.63874127646138E-6):2.63874127646138E-6,897:0.0024010284384446373):0.002403081993719634,(898:0.0011976227428403753,896:2.63874127646138E-6):2.63874127646138E-6):2.63874127646138E-6):0.0011949313479001134):2.63874127646138E-6,((464:2.63874127646138E-6,((((1093:2.63874127646138E-6,(907:2.63874127646138E-6,((((1129:2.63874127646138E-6,(((1030:2.63874127646138E-6,1024:2.63874127646138E-6):2.63874127646138E-6,(1131:2.63874127646138E-6,1109:2.63874127646138E-6):2.63874127646138E-6):2.63874127646138E-6,(1011:2.63874127646138E-6,(((((((1045:2.63874127646138E-6,(1013:2.63874127646138E-6,((1096:0.00240393858477644,1108:0.0011998823679981426):2.63874127646138E-6,(1020:0.0024033565578793947,1128:0.0011994288372930448):2.63874127646138E-6):2.63874127646138E-6):2.63874127646138E-6):2.63874127646138E-6,(((1098:0.002404670140306198,1123:0.0011999979875366217):2.63874127646138E-6,(1137:0.001200003983881508,(1021:2.63874127646138E-6,1023:2.63874127646138E-6):0.001199561752192222):2.63874127646138E-6):2.63874127646138E-6,((1095:0.00240289629482572,1085:0.0012001719869770533):2.63874127646138E-6,(((1071:0.0024076068946408077,1127:0.003612638599429664):2.63874127646138E-6,(1047:0.0036152605723456925,1008:0.0048280755188042585):0.0012020632099067829):2.63874127646138E-6,((1080:0.0024021107422162926,1081:0.0012000597003869072):2.63874127646138E-6,((801:0.0028855784483253506,1029:0.004138601187327852):6.824822083475972E-4,1122:0.002401370157140207):2.63874127646138E-6):2.63874127646138E-6):2.63874127646138E-6):2.63874127646138E-6):2.63874127646138E-6):2.63874127646138E-6,((1006:2.63874127646138E-6,1130:2.63874127646138E-6):2.63874127646138E-6,1070:2.63874127646138E-6):2.63874127646138E-6):2.63874127646138E-6,1090:2.63874127646138E-6):2.63874127646138E-6,1032:2.63874127646138E-6):2.63874127646138E-6,(1065:0.0011995750411078101,1124:0.0011999360845600187):2.63874127646138E-6):2.63874127646138E-6,1034:2.63874127646138E-6):2.63874127646138E-6):2.63874127646138E-6):2.63874127646138E-6):2.63874127646138E-6,1066:2.63874127646138E-6):2.63874127646138E-6,((((5:0.0035000561676112054,(1101:2.63874127646138E-6,520:2.63874127646138E-6):7.530035316340648E-4):0.0016479830982200248,1159:0.0011969066896997133):2.63874127646138E-6,659:0.001197481284227003):2.63874127646138E-6,((545:0.002401610515259478,(((((1017:2.63874127646138E-6,(((1112:0.0024037130118865035,(1059:2.63874127646138E-6,1134:2.63874127646138E-6):0.0012001319350129558):2.63874127646138E-6,1014:0.0012001444750047835):2.63874127646138E-6,1073:2.63874127646138E-6):2.63874127646138E-6):2.63874127646138E-6,1054:2.63874127646138E-6):2.63874127646138E-6,((547:2.63874127646138E-6,(546:2.63874127646138E-6,560:2.63874127646138E-6):2.63874127646138E-6):2.63874127646138E-6,((((554:0.0011982312654213484,1025:0.0011999441246243255):2.63874127646138E-6,(1043:0.0011998008253051708,((679:2.63874127646138E-6,553:2.63874127646138E-6):2.63874127646138E-6,881:2.63874127646138E-6):0.0011981965881376474):2.63874127646138E-6):2.63874127646138E-6,883:2.63874127646138E-6):2.63874127646138E-6,(866:2.63874127646138E-6,556:2.63874127646138E-6):2.63874127646138E-6):2.63874127646138E-6):2.63874127646138E-6):2.63874127646138E-6,((1010:0.0024033965927843385,(859:0.0011997237636194784,844:2.63874127646138E-6):2.63874127646138E-6):0.0011975937495682727,557:0.002398942884904057):2.63874127646138E-6):2.63874127646138E-6,523:0.0023989658832808507):0.0011976617355041164):2.63874127646138E-6,(((559:0.0011982919967910592,(882:2.63874127646138E-6,558:2.63874127646138E-6):2.63874127646138E-6):0.0011975133418388579,((681:2.63874127646138E-6,841:2.63874127646138E-6):2.63874127646138E-6,661:2.63874127646138E-6):2.63874127646138E-6):0.002397538846574319,(1117:0.0048064293450325,(636:2.63874127646138E-6,(1118:0.0011963760810720894,1121:2.63874127646138E-6):0.0011969206224269433):2.63874127646138E-6):0.0011971146668162058):2.63874127646138E-6):2.63874127646138E-6):2.63874127646138E-6):2.63874127646138E-6,(528:2.63874127646138E-6,((511:2.63874127646138E-6,(((534:2.63874127646138E-6,(467:2.63874127646138E-6,535:2.63874127646138E-6):2.63874127646138E-6):2.63874127646138E-6,(957:2.63874127646138E-6,552:2.63874127646138E-6):2.63874127646138E-6):2.63874127646138E-6,(518:2.63874127646138E-6,(((1119:0.0011978573446895936,(931:0.0024014199594498747,(994:0.0012016114809460558,((1182:0.002406272542569505,(((1075:0.008437327643310618,1077:0.001197727549222372):2.63874127646138E-6,1074:2.63874127646138E-6):2.63874127646138E-6,1076:0.0011977514186611328):0.00119686444182845):0.0012009596401028602,460:2.63874127646138E-6):2.63874127646138E-6):2.63874127646138E-6):0.0011980147436119093):2.63874127646138E-6,((1082:0.003598312714469549,1061:2.63874127646138E-6):0.001197163800058029,555:0.0011975348468303733):2.63874127646138E-6):2.63874127646138E-6,((1063:0.00239708476949132,(1092:0.0011986055574989562,(540:2.63874127646138E-6,(510:2.63874127646138E-6,538:2.63874127646138E-6):2.63874127646138E-6):2.63874127646138E-6):0.002396640365739638):2.63874127646138E-6,((602:2.63874127646138E-6,(1184:0.0023985943012997607,(((((17:0.002396937347820715,1089:0.0011974972230562864):2.63874127646138E-6,((1042:0.001200430855486851,1040:2.63874127646138E-6):2.63874127646138E-6,1154:2.63874127646138E-6):2.63874127646138E-6):2.63874127646138E-6,((1155:0.0023984472663132125,864:0.0024015446088546653):2.63874127646138E-6,(852:0.004814275102661892,1132:0.004817952942975894):2.63874127646138E-6):2.63874127646138E-6):2.63874127646138E-6,21:2.63874127646138E-6):2.63874127646138E-6,(874:0.0011973972053739375,902:0.0023967323377367933):2.63874127646138E-6):2.63874127646138E-6):0.00119723938762872):0.0011970898743801834,977:0.0023986736087535585):2.63874127646138E-6):2.63874127646138E-6):2.63874127646138E-6):2.63874127646138E-6):2.63874127646138E-6):2.63874127646138E-6,516:2.63874127646138E-6):2.63874127646138E-6):2.63874127646138E-6):2.63874127646138E-6):2.63874127646138E-6):2.63874127646138E-6,((943:0.0011977312803244438,952:0.0023988466625339557):2.63874127646138E-6,(543:0.0024003371612201794,(((512:2.63874127646138E-6,((548:2.63874127646138E-6,539:2.63874127646138E-6):2.63874127646138E-6,((((1088:0.0024104411194629796,1037:0.0012073052016420437):0.0011955424336637756,1064:2.63874127646138E-6):2.63874127646138E-6,(521:0.0011999434701906874,(1035:0.001197777540850325,((795:2.63874127646138E-6,1055:0.0011977369651147195):2.63874127646138E-6,1036:2.63874127646138E-6):2.63874127646138E-6):0.0011978922019748102):2.63874127646138E-6):2.63874127646138E-6,549:2.63874127646138E-6):2.63874127646138E-6):2.63874127646138E-6):2.63874127646138E-6,(1110:2.63874127646138E-6,((1072:2.63874127646138E-6,((((1015:0.0012007334455483131,1111:0.0012007738822497715):2.63874127646138E-6,(1126:0.0012035388600134765,(1083:0.00120136136718865,(1079:2.63874127646138E-6,1078:2.63874127646138E-6):2.63874127646138E-6):0.0012006588836323481):2.63874127646138E-6):2.63874127646138E-6,((1031:2.63874127646138E-6,1087:2.63874127646138E-6):2.63874127646138E-6,1113:2.63874127646138E-6):2.63874127646138E-6):2.63874127646138E-6,((1060:0.0024032966354276286,1046:0.0036143926452729814):2.63874127646138E-6,(1009:0.0024040684637864464,1105:0.0012001749164087124):2.63874127646138E-6):2.63874127646138E-6):2.63874127646138E-6):2.63874127646138E-6,(1068:2.63874127646138E-6,1016:2.63874127646138E-6):2.63874127646138E-6):2.63874127646138E-6):2.63874127646138E-6):2.63874127646138E-6,(550:0.0011983948057921656,(788:0.002474758443163349,(797:0.006453080147346918,(1084:2.63874127646138E-6,1138:0.001201533529290698):2.63874127646138E-6):0.0012006616842636642):2.63874127646138E-6):0.001198829879834915):0.00119792123677752):2.63874127646138E-6):2.63874127646138E-6):2.63874127646138E-6,(551:2.63874127646138E-6,(1102:2.63874127646138E-6,(880:2.63874127646138E-6,(((519:2.63874127646138E-6,461:2.63874127646138E-6):2.63874127646138E-6,(((((536:2.63874127646138E-6,541:2.63874127646138E-6):2.63874127646138E-6,(((1106:2.63874127646138E-6,1044:2.63874127646138E-6):2.63874127646138E-6,(1007:0.001199916873861454,(1062:0.0011992235682512639,1058:0.0036076713256324626):2.63874127646138E-6):2.63874127646138E-6):2.63874127646138E-6,(1094:0.0024050335394047747,1056:0.0011995859343124683):2.63874127646138E-6):2.63874127646138E-6):0.0011972551308604652,(((((790:2.63874127646138E-6,((796:2.63874127646138E-6,(800:2.63874127646138E-6,(822:2.63874127646138E-6,((532:2.63874127646138E-6,1041:0.002402985380123813):0.001157689458772512,793:2.63874127646138E-6):2.66538070567154E-6):3.32570190049547E-6):2.63874127646138E-6):2.63874127646138E-6,789:2.63874127646138E-6):2.63874127646138E-6):2.75411103109501E-6,829:2.63874127646138E-6):2.877068980788E-6,2:2.63874127646138E-6):2.63874127646138E-6,(802:2.63874127646138E-6,792:0.008688775655825457):0.0028659901829335647):2.74692218273817E-6,4:2.63874127646138E-6):1.428941112362112E-5):2.63874127646138E-6,(517:0.0011986050632665612,(976:0.0011970030679746913,(14:0.0011948781099020173,934:0.0024009479586827314):0.0012030902054204907):2.63874127646138E-6):2.63874127646138E-6):2.63874127646138E-6,((949:2.63874127646138E-6,937:2.63874127646138E-6):2.63874127646138E-6,((533:2.63874127646138E-6,1018:0.0024010975511831534):0.0011971586016940221,908:0.002402348462912117):2.63874127646138E-6):2.63874127646138E-6):2.63874127646138E-6):2.63874127646138E-6,((1100:2.63874127646138E-6,(1091:2.63874127646138E-6,(((1097:0.001202200835681719,(816:0.002398325283262162,991:0.0012015260722963693):2.63874127646138E-6):2.63874127646138E-6,(1039:2.63874127646138E-6,(798:0.0028950235462495227,1125:2.63874127646138E-6):0.0023997976626065516):0.0011987935819409436):2.63874127646138E-6,(854:0.0011998375053686216,(1133:0.0024010022520135673,(530:2.63874127646138E-6,529:2.63874127646138E-6):2.63874127646138E-6):0.001197317476296703):2.63874127646138E-6):2.63874127646138E-6):2.63874127646138E-6):2.63874127646138E-6,((1099:0.0011970960769018858,1107:0.00239935971954216):2.63874127646138E-6,(1153:0.0011976551120036914,(1057:0.0012001926642566491,(1067:0.001197377152620457,1027:0.001199717969261778):2.63874127646138E-6):0.002397875665607502):2.63874127646138E-6):2.63874127646138E-6):2.63874127646138E-6):2.63874127646138E-6):2.63874127646138E-6):2.63874127646138E-6):2.63874127646138E-6):2.63874127646138E-6,515:2.63874127646138E-6):2.63874127646138E-6):2.63874127646138E-6,(((462:2.63874127646138E-6,463:2.63874127646138E-6):0.0011970166005144413,846:0.0011974848746507392):2.63874127646138E-6,((1116:2.63874127646138E-6,((638:2.63874127646138E-6,637:2.63874127646138E-6):0.0011966993619936105,1028:0.0036076663801464055):2.63874127646138E-6):0.0011972068234752684,1183:0.0011975810657082514):2.63874127646138E-6):2.63874127646138E-6):2.63874127646138E-6):2.63874127646138E-6,1169:0.0011975243309086114):0.0011976288054696492):2.63874127646138E-6):0.0011908326032123446):0.002410197174098314,((82:2.63874127646138E-6,((86:2.63874127646138E-6,(569:2.63874127646138E-6,((((((442:0.0012816630824658592,421:2.63874127646138E-6):2.63874127646138E-6,(((1149:0.0012072687384081942,(1196:0.002422692197579777,((997:2.63874127646138E-6,232:2.63874127646138E-6):0.002399390129725587,(42:2.63874127646138E-6,693:0.0060296647581446474):2.63874127646138E-6):2.9939025437872806E-4):8.859990742218242E-4):4.95952135674706E-6,(((385:2.63874127646138E-6,((414:2.63874127646138E-6,(772:0.0012329284197634474,778:2.63874127646138E-6):0.001224749796474782):2.63874127646138E-6,380:2.63874127646138E-6):2.63874127646138E-6):2.63874127646138E-6,((777:2.63874127646138E-6,773:2.63874127646138E-6):2.63874127646138E-6,(771:2.63874127646138E-6,774:2.63874127646138E-6):2.63874127646138E-6):2.63874127646138E-6):9.260351979608966E-4,470:0.0028134846623782944):3.0962970829810947E-4):2.63874127646138E-6,785:2.63874127646138E-6):2.63874127646138E-6):2.63874127646138E-6,(696:0.00602782553898619,(544:0.00239724837481174,((1000:0.0035990711399824043,(884:0.0023950416228819024,791:0.002891478780885959):2.63874127646138E-6):2.63874127646138E-6,522:2.63874127646138E-6):2.63874127646138E-6):0.004809292498719305):0.0012079512225693916):2.63874127646138E-6,((((721:2.63874127646138E-6,(722:2.63874127646138E-6,720:2.63874127646138E-6):2.63874127646138E-6):2.63874127646138E-6,(417:2.63874127646138E-6,(418:2.63874127646138E-6,419:2.63874127646138E-6):2.63874127646138E-6):2.63874127646138E-6):0.0012168758437878285,347:0.0011990529719119556):2.63874127646138E-6,(116:0.0011974761774298686,((325:2.63874127646138E-6,(78:2.63874127646138E-6,(((860:0.004824514459030823,838:0.002396525499028351):2.63874127646138E-6,((839:2.63874127646138E-6,840:2.63874127646138E-6):0.0011972250847932771,((969:2.63874127646138E-6,973:2.63874127646138E-6):0.008484392902469651,(855:0.003607826173990367,1151:0.0012036710719411702):0.0011743888799750945):0.002426725305653906):2.63874127646138E-6):0.0011971803720595103,((161:2.63874127646138E-6,(133:2.63874127646138E-6,177:2.63874127646138E-6):2.63874127646138E-6):2.63874127646138E-6,((((639:0.002402342338876184,141:0.0023989493530192562):2.63874127646138E-6,(585:0.00360059084518799,916:0.0011980154201846542):2.63874127646138E-6):2.63874127646138E-6,(946:2.63874127646138E-6,(894:2.63874127646138E-6,((((621:0.0012009603200794554,(930:0.0012030904688441933,616:2.63874127646138E-6):0.0036060362327283383):2.63874127646138E-6,(981:0.0011973930099317394,((578:0.002401636762997185,((596:2.63874127646138E-6,598:2.63874127646138E-6):2.63874127646138E-6,597:0.0011962595154336203):0.0011972285493166792):0.0036058234516653594,(942:0.006020765617782909,(((611:0.0011967597177985206,(11:0.0036305442459359525,(9:2.63874127646138E-6,12:2.63874127646138E-6):0.0011983413846542031):0.002419074921000628):2.63874127646138E-6,(673:2.63874127646138E-6,905:2.63874127646138E-6):2.63874127646138E-6):2.63874127646138E-6,906:0.0023954920365869318):0.0011971694258236434):2.63874127646138E-6):0.0011975729154869578):2.63874127646138E-6):2.63874127646138E-6,((7:0.002402119231848449,980:0.0036063391764142244):0.001200996892545477,(1157:0.004820686312883791,986:0.0012011120427773128):0.0011994706117471824):2.63874127646138E-6):2.63874127646138E-6,(((((1005:0.002402225869497756,620:2.63874127646138E-6):0.0011976715591745205,975:0.0011983285234062927):2.63874127646138E-6,(((835:2.63874127646138E-6,(6:2.63874127646138E-6,(3:2.63874127646138E-6,941:0.001189951342881143):2.63874127646138E-6):2.63874127646138E-6):2.63874127646138E-6,(909:0.0011992342087152415,950:0.001199233400835139):2.63874127646138E-6):0.0012031414162088842,((674:2.63874127646138E-6,(990:2.63874127646138E-6,663:2.63874127646138E-6):2.63874127646138E-6):0.004807718271037607,(((((((524:2.63874127646138E-6,(561:0.002398301183611815,903:0.0023978308124310457):2.63874127646138E-6):2.63874127646138E-6,((933:0.004817540591274391,(((1158:0.002399717646607801,1143:2.63874127646138E-6):2.63874127646138E-6,764:0.0011996358065599004):0.0011983090628634372,862:2.63874127646138E-6):0.0011980026824971355):2.63874127646138E-6,(972:0.004805041013609514,(966:0.0011984886143464565,(((1136:2.63874127646138E-6,590:2.63874127646138E-6):2.63874127646138E-6,(562:2.63874127646138E-6,676:2.63874127646138E-6):2.63874127646138E-6):2.63874127646138E-6,((1135:2.63874127646138E-6,940:2.63874127646138E-6):2.63874127646138E-6,452:2.63874127646138E-6):2.63874127646138E-6):2.63874127646138E-6):0.0011976856371519189):2.63874127646138E-6):2.63874127646138E-6):2.63874127646138E-6,(((876:0.0011979518284267146,992:0.0036087318228777867):2.63874127646138E-6,(677:0.0036052978125239708,(513:2.63874127646138E-6,514:2.63874127646138E-6):0.0011971812040712942):2.63874127646138E-6):2.63874127646138E-6,((742:2.63874127646138E-6,(((954:0.00481817006394677,(614:0.003601026880584395,629:0.0011983224292765147):2.63874127646138E-6):0.002398392064114847,(454:2.63874127646138E-6,453:2.63874127646138E-6):0.0011972404548444568):2.63874127646138E-6,((613:0.00239668530021219,1103:0.007253475484563675):2.63874127646138E-6,(1026:0.0011998091571341653,1038:2.63874127646138E-6):2.63874127646138E-6):2.63874127646138E-6):2.63874127646138E-6):2.63874127646138E-6,((869:2.63874127646138E-6,(960:2.63874127646138E-6,875:2.63874127646138E-6):2.63874127646138E-6):2.63874127646138E-6,(675:2.63874127646138E-6,(((634:2.63874127646138E-6,595:2.63874127646138E-6):2.63874127646138E-6,662:2.63874127646138E-6):2.63874127646138E-6,(615:2.63874127646138E-6,584:2.63874127646138E-6):2.63874127646138E-6):2.63874127646138E-6):2.63874127646138E-6):2.63874127646138E-6):2.63874127646138E-6):2.63874127646138E-6):2.63874127646138E-6,589:2.63874127646138E-6):2.63874127646138E-6,(((((((1171:2.63874127646138E-6,1172:2.63874127646138E-6):0.0013354198485834466,(1175:2.63874127646138E-6,((1176:2.63874127646138E-6,((1170:2.63874127646138E-6,(1173:0.0013343505767524021,(929:0.0036256569193277985,646:2.63874127646138E-6):4.238979623767792E-4):7.615263256706035E-4):2.63874127646138E-6,1178:2.63874127646138E-6):2.63874127646138E-6):2.63874127646138E-6,1177:2.63874127646138E-6):2.63874127646138E-6):2.63874127646138E-6):2.63874127646138E-6,(948:0.002399463928730324,(928:0.0011983536270714116,921:0.0012047646569632812):0.001197532814699776):2.63874127646138E-6):2.63874127646138E-6,(((645:0.0011974931947645695,939:0.00119888731259263):0.001204703063077171,(843:0.008442401167070046,10:2.63874127646138E-6):0.0011953569918770346):2.63874127646138E-6,(((901:2.63874127646138E-6,(918:2.63874127646138E-6,(656:2.63874127646138E-6,664:2.63874127646138E-6):2.63874127646138E-6):2.63874127646138E-6):2.63874127646138E-6,((851:0.003608735556045452,963:0.0011975544071374915):2.63874127646138E-6,((955:0.001198795868636784,(1150:2.63874127646138E-6,842:2.63874127646138E-6):2.63874127646138E-6):0.0011980031219194509,870:0.0036043277194283845):2.63874127646138E-6):2.63874127646138E-6):2.63874127646138E-6,(((974:2.63874127646138E-6,962:2.63874127646138E-6):2.63874127646138E-6,(919:2.63874127646138E-6,(((968:2.63874127646138E-6,890:2.63874127646138E-6):2.63874127646138E-6,979:2.63874127646138E-6):2.63874127646138E-6,915:2.63874127646138E-6):2.63874127646138E-6):2.63874127646138E-6):2.63874127646138E-6,(961:2.63874127646138E-6,(((861:0.0023992784449992075,(923:2.63874127646138E-6,927:2.63874127646138E-6):0.0011981670095632306):2.63874127646138E-6,456:0.001209192059731399):2.63874127646138E-6,(((970:0.0012059006658954703,668:0.001198015621795329):2.63874127646138E-6,(983:0.0011978198345098507,(924:0.0023996806975236417,922:0.002396188724811622):2.63874127646138E-6):2.63874127646138E-6):2.63874127646138E-6,(455:2.63874127646138E-6,(644:0.0011974180422250496,(904:0.0024015009297321207,978:2.63874127646138E-6):0.0024032562754861993):2.63874127646138E-6):2.63874127646138E-6):2.63874127646138E-6):2.63874127646138E-6):2.63874127646138E-6):2.63874127646138E-6):2.63874127646138E-6):2.63874127646138E-6):2.63874127646138E-6,(944:0.0011975031260802837,982:0.0011980246197371344):2.63874127646138E-6):2.63874127646138E-6,895:0.002398840481187615):0.0024026099189244357,945:0.0011971097568424368):2.63874127646138E-6):2.63874127646138E-6,((1156:0.0011978154923102473,628:0.0012059299376801023):0.0011978890497564847,568:0.004805694662400643):2.63874127646138E-6):2.63874127646138E-6,(913:0.0011981472718277206,(672:0.0011974039687389546,((811:2.63874127646138E-6,818:2.63874127646138E-6):2.63874127646138E-6,(812:2.63874127646138E-6,810:2.63874127646138E-6):2.63874127646138E-6):0.0011981882698296842):2.63874127646138E-6):0.0011980983428316286):0.0011975677379094003):2.63874127646138E-6):2.63874127646138E-6):2.63874127646138E-6,917:2.63874127646138E-6):2.63874127646138E-6,877:2.63874127646138E-6):2.63874127646138E-6):2.63874127646138E-6):2.63874127646138E-6):2.63874127646138E-6):2.63874127646138E-6,868:0.0023978957605375667):0.0011980046177468202):0.0011978239721069177):2.63874127646138E-6):2.63874127646138E-6):2.63874127646138E-6,(575:0.002402446013359918,(733:2.63874127646138E-6,((734:0.0032449102836710738,632:0.0011900128820539256):2.63874127646138E-6,735:2.63874127646138E-6):2.63874127646138E-6):2.63874127646138E-6):2.63874127646138E-6):0.0011972766697685273):2.63874127646138E-6):2.63874127646138E-6):2.63874127646138E-6,((((625:0.0023998831356735616,(((1033:2.63874127646138E-6,542:2.63874127646138E-6):0.0011964556639190453,((((537:0.0011980517034411635,(601:0.0011982448757323378,600:0.0011974336546787638):0.0012010177745354446):2.63874127646138E-6,((1049:2.63874127646138E-6,892:2.63874127646138E-6):2.63874127646138E-6,((1053:2.63874127646138E-6,1048:2.63874127646138E-6):2.63874127646138E-6,(1052:0.0012001832283815943,1051:0.0011999367940694961):2.63874127646138E-6):2.63874127646138E-6):2.63874127646138E-6):2.63874127646138E-6,849:0.002399678236212045):0.001199342210937728,1050:0.0011986949559678354):0.0011986328182324675):0.0012007236253633946,(830:2.63874127646138E-6,610:2.63874127646138E-6):0.008443972278823661):2.63874127646138E-6):0.0011970912772391571,457:0.0035993303188087784):2.63874127646138E-6,(85:0.0011969117325612648,43:0.002403195067985865):2.63874127646138E-6):2.63874127646138E-6,(191:2.63874127646138E-6,135:2.63874127646138E-6):2.63874127646138E-6):2.63874127646138E-6):2.63874127646138E-6,(348:2.63874127646138E-6,81:2.63874127646138E-6):2.63874127646138E-6):2.63874127646138E-6):2.63874127646138E-6):2.63874127646138E-6,447:2.63874127646138E-6):2.63874127646138E-6):2.63874127646138E-6,(1019:0.004819478413302199,(468:0.0027195213366328123,((((566:2.63874127646138E-6,354:2.63874127646138E-6):2.63874127646138E-6,567:2.63874127646138E-6):2.63874127646138E-6,564:0.0011966279346239293):2.63874127646138E-6,(565:2.63874127646138E-6,(((666:2.63874127646138E-6,((938:0.002399281704284284,((965:0.0023927030345567177,964:2.63874127646138E-6):0.0011945926803798544,(665:2.63874127646138E-6,612:2.63874127646138E-6):2.63874127646138E-6):0.001195381786190441):2.63874127646138E-6,((((850:0.0048015283708601544,(((985:0.001196016901997021,959:2.63874127646138E-6):2.63874127646138E-6,(914:0.001195511252948038,951:0.0011972910216786854):2.63874127646138E-6):2.63874127646138E-6,936:0.004809581832704055):0.001195404008530633):2.63874127646138E-6,609:0.0011961627955946153):2.63874127646138E-6,(958:2.63874127646138E-6,871:2.63874127646138E-6):2.63874127646138E-6):2.63874127646138E-6,872:2.63874127646138E-6):2.63874127646138E-6):2.63874127646138E-6):2.63874127646138E-6,(458:0.0011954169916822443,873:0.002398353977822125):2.63874127646138E-6):2.63874127646138E-6,863:0.0023940856048775103):0.001195623817416903):0.0011962241661397281):0.0014616752724267):0.002139105280880069):2.63874127646138E-6):2.63874127646138E-6):0.001175054641685453):2.63874127646138E-6):2.63874127646138E-6,381:2.63874127646138E-6):2.63874127646138E-6):2.63874127646138E-6):2.63874127646138E-6):2.63874127646138E-6,377:2.63874127646138E-6):2.63874127646138E-6):2.63874127646138E-6):2.63874127646138E-6,(649:0.0024016990105641873,358:2.63874127646138E-6):0.0011979458997875233):2.63874127646138E-6,((((424:2.63874127646138E-6,650:2.63874127646138E-6):0.004804349890045829,((472:2.63874127646138E-6,(351:0.0011979867698132965,(92:2.63874127646138E-6,(91:2.63874127646138E-6,(60:2.63874127646138E-6,76:2.63874127646138E-6):2.63874127646138E-6):2.63874127646138E-6):2.63874127646138E-6):2.63874127646138E-6):0.0011945297912934096,((((426:2.63874127646138E-6,1197:2.63874127646138E-6):2.63874127646138E-6,427:0.0011975022578331453):0.001197187056684824,233:0.0011963793729234224):2.63874127646138E-6,(501:0.0012340155319137472,(320:0.002393383139458337,315:2.63874127646138E-6):0.0023978519113727736):2.63874127646138E-6):0.0011977794341290707):2.63874127646138E-6):0.0011975512634860614,(((((451:0.00360481480297226,(412:2.63874127646138E-6,((123:2.63874127646138E-6,356:0.0011897813145164346):2.63874127646138E-6,407:2.63874127646138E-6):2.63874127646138E-6):2.63874127646138E-6):2.63874127646138E-6,((((411:0.00218515723322654,(786:2.63874127646138E-6,770:2.63874127646138E-6):2.63874127646138E-6):0.0012320301998989503,(1203:0.0012033014831465978,(415:2.63874127646138E-6,((376:2.63874127646138E-6,(780:2.63874127646138E-6,431:2.63874127646138E-6):2.63874127646138E-6):2.63874127646138E-6,371:2.63874127646138E-6):2.63874127646138E-6):2.63874127646138E-6):2.1011135440336833E-4):9.745347829946689E-4,196:0.003613262533855583):2.63874127646138E-6,((352:0.0011997565391243575,360:0.0011966724446670985):0.0023971061663826303,341:0.0023964719597316443):2.63874127646138E-6):2.63874127646138E-6):2.63874127646138E-6,998:2.63874127646138E-6):2.63874127646138E-6,608:2.63874127646138E-6):2.63874127646138E-6,631:0.0024039983240469057):0.0011975234679154326):2.63874127646138E-6,(1012:0.0072421807216782015,(((((591:0.0036006963253513618,587:0.0023956705112989506):2.63874127646138E-6,(357:0.0011983695460155645,334:0.0023950914271417107):0.0011980465477120907):2.63874127646138E-6,(((719:2.63874127646138E-6,(717:2.63874127646138E-6,718:2.63874127646138E-6):2.63874127646138E-6):2.63874127646138E-6,((122:0.003449718349391393,651:2.63874127646138E-6):0.0011960636641062828,(195:0.0036048698070237518,(((194:0.0024088912237647192,(205:2.63874127646138E-6,209:2.63874127646138E-6):2.63874127646138E-6):0.0011996698237716791,197:0.003942651808542877):2.63874127646138E-6,(193:2.63874127646138E-6,192:2.63874127646138E-6):2.63874127646138E-6):2.63874127646138E-6):0.0011987749646282695):2.63874127646138E-6):2.63874127646138E-6,((365:2.63874127646138E-6,(592:2.63874127646138E-6,((((363:2.63874127646138E-6,(248:0.0011964234791439713,(1198:0.002408304786485533,(449:2.63874127646138E-6,((171:0.0011989800273621884,429:2.63874127646138E-6):0.0011979334323897947,((409:0.0021651078325572418,683:4.398838782345355E-4):7.582701856493199E-4,(1191:2.63874127646138E-6,1205:2.63874127646138E-6):2.63874127646138E-6):2.63874127646138E-6):2.63874127646138E-6):1.1583214447965324E-4):0.001078997908346321):2.63874127646138E-6):2.63874127646138E-6,160:2.63874127646138E-6):2.63874127646138E-6,1190:2.63874127646138E-6):2.63874127646138E-6,626:2.63874127646138E-6):2.63874127646138E-6):2.63874127646138E-6):2.63874127646138E-6,996:2.63874127646138E-6):2.63874127646138E-6):2.63874127646138E-6):2.63874127646138E-6,(582:0.002398543569563773,588:0.0011963259839418003):2.63874127646138E-6):2.63874127646138E-6,((((244:2.63874127646138E-6,243:2.63874127646138E-6):2.63874127646138E-6,((362:0.0011970662176811404,249:0.0023997080529962957):2.63874127646138E-6,((635:2.63874127646138E-6,245:2.63874127646138E-6):0.002397671503975502,246:0.001197060219420247):2.63874127646138E-6):2.63874127646138E-6):2.63874127646138E-6,618:0.001198627879428508):2.63874127646138E-6,247:0.0023964581065402516):0.002400411361789269):0.0011971911126304698):2.63874127646138E-6):2.63874127646138E-6):2.63874127646138E-6,(((776:2.63874127646138E-6,(((422:2.63874127646138E-6,(((((211:2.63874127646138E-6,(692:0.0011841078867921495,(420:0.00433127077947371,(125:0.003448661124182238,(126:2.63874127646138E-6,212:2.63874127646138E-6):2.63874127646138E-6):6.130437384742391E-4):0.0018160618344537994):0.001201250666330084):0.002412640835146078,779:2.63874127646138E-6):2.63874127646138E-6,1193:0.0024056227269059123):0.001198538561139878,423:0.0022092246714405747):2.63874127646138E-6,((694:0.004926985862353382,(684:0.006025013594584284,(1201:0.0048308444937965565,434:0.003659436795270667):0.00119353312142538):2.63874127646138E-6):2.63874127646138E-6,(438:0.001199114620812933,(505:2.63874127646138E-6,504:2.63874127646138E-6):0.0036058279583107695):2.63874127646138E-6):2.63874127646138E-6):0.001187666897300576):2.63874127646138E-6,99:2.63874127646138E-6):2.63874127646138E-6,775:0.0012297023514427042):2.63874127646138E-6):2.63874127646138E-6,((345:2.63874127646138E-6,93:0.0024005770608961723):0.0011974418742715627,((344:2.63874127646138E-6,162:2.63874127646138E-6):2.63874127646138E-6,61:2.63874127646138E-6):2.63874127646138E-6):0.0023984539238930225):2.63874127646138E-6,((815:0.0033363845950763896,350:0.0012016070209410932):0.0011975324707197144,(124:2.63874127646138E-6,((469:0.0027317096648507705,(503:0.0012358848875709347,(502:0.002473872034863541,((857:0.0011983532084615049,(13:2.63874127646138E-6,858:2.63874127646138E-6):2.63874127646138E-6):0.002400076150939457,((889:0.0036052859031806286,(506:0.0011983013488546608,(984:0.0011995880286499484,(920:0.0011982302494608547,617:2.63874127646138E-6):2.63874127646138E-6):0.0024066441472493532):0.0011980031989197075):2.63874127646138E-6,((((466:2.63874127646138E-6,465:2.63874127646138E-6):0.0023987673909003594,(988:0.002404382478135274,947:0.0011985158049048958):0.0024080709537875095):2.63874127646138E-6,((885:0.002398739049616233,(886:0.0011976333949940262,((837:0.0023991030422850675,887:0.0011973369105213814):2.63874127646138E-6,888:2.63874127646138E-6):2.63874127646138E-6):2.63874127646138E-6):0.0048060423891490645,(1104:0.0024187974086202235,619:0.0024021214195190247):0.002405947671097843):2.63874127646138E-6):2.63874127646138E-6,((((((695:2.63874127646138E-6,820:0.0036025874465399894):0.001196486886298105,(804:2.63874127646138E-6,(807:2.63874127646138E-6,(809:2.63874127646138E-6,(808:2.63874127646138E-6,(803:2.63874127646138E-6,(806:2.63874127646138E-6,(805:2.63874127646138E-6,(667:0.0023972839078785333,((((925:0.0011959919599675874,912:2.63874127646138E-6):0.0011960627624969778,((953:0.0024191036103014068,893:0.002396286625297649):2.63874127646138E-6,((989:2.63874127646138E-6,900:2.63874127646138E-6):2.63874127646138E-6,627:2.63874127646138E-6):2.63874127646138E-6):2.63874127646138E-6):0.0023971152021424235,993:0.0011964089995375362):2.63874127646138E-6,865:2.63874127646138E-6):2.63874127646138E-6):2.63874127646138E-6):2.63874127646138E-6):2.63874127646138E-6):2.63874127646138E-6):2.63874127646138E-6):2.63874127646138E-6):2.63874127646138E-6):0.0011780089425951505):2.63874127646138E-6,(1152:0.002397936426302574,(971:0.0023974974533727757,(660:0.0011986029279110375,(878:0.004808814652957529,879:0.0011999933534821447):2.63874127646138E-6):2.63874127646138E-6):0.0011969664177812417):2.63874127646138E-6):2.63874127646138E-6,(817:0.0024051089099280444,680:0.0012004277064089075):0.0011974637859947098):0.0011968003765825122,((((856:0.0036027813131009655,(217:0.0011984379421751427,216:2.63874127646138E-6):0.0011972735841572527):2.63874127646138E-6,(687:0.0011975849329712686,(((891:0.007228760449003918,(689:0.0011971353072243276,(690:2.63874127646138E-6,691:2.63874127646138E-6):2.63874127646138E-6):0.001198176167450275):2.63874127646138E-6,((((1181:2.63874127646138E-6,1179:0.004816555638718816):0.0035472586844840113,(1180:0.0059598498531405145,(459:2.63874127646138E-6,509:0.0011964319973385277):0.0012541632751433968):0.001212945112342496):0.0012629930215768918,(18:0.004835828529096123,16:0.0012113191672036697):0.001186201107080143):0.004816080198952822,(688:2.63874127646138E-6,311:2.63874127646138E-6):0.001196939585001985):2.63874127646138E-6):2.63874127646138E-6,((210:0.0012101186309754928,((833:2.63874127646138E-6,(831:2.63874127646138E-6,(825:2.63874127646138E-6,823:2.63874127646138E-6):2.63874127646138E-6):2.63874127646138E-6):0.0027855719826936315,((215:0.0011978918548457213,(213:2.63874127646138E-6,214:2.63874127646138E-6):2.63874127646138E-6):2.63874127646138E-6,686:0.00360438280569045):1.2005207978651874E-4):0.0010744574183825673):2.63874127646138E-6,657:0.0011979057337705632):2.63874127646138E-6):2.63874127646138E-6):0.001198494684317918):2.63874127646138E-6,((19:0.0011978531160443222,20:0.0011949584659734435):0.002405365722189199,((669:2.63874127646138E-6,(935:2.63874127646138E-6,(956:0.0011971894017837013,(867:0.004806181093942184,(((826:0.002786855089406637,(834:0.002782157333694753,(828:2.63874127646138E-6,827:2.63874127646138E-6):0.002779994629468624):2.63874127646138E-6):2.63874127646138E-6,832:2.63874127646138E-6):2.63874127646138E-6,824:2.63874127646138E-6):2.63874127646138E-6):2.63874127646138E-6):2.63874127646138E-6):2.63874127646138E-6):2.63874127646138E-6,(670:2.63874127646138E-6,(987:0.0011971209134374564,(926:0.001196968717739959,(910:2.63874127646138E-6,911:2.63874127646138E-6):2.63874127646138E-6):2.63874127646138E-6):0.0011967086688063886):0.001196789744681356):0.0011968970978572969):2.63874127646138E-6):2.63874127646138E-6,586:0.0011965453923148321):0.0011976558048054332):2.63874127646138E-6,(845:0.001197478383142965,((508:0.0011983622295599066,((15:0.003642927839914111,671:0.001197463193749353):2.63874127646138E-6,967:0.0011976130705196263):2.63874127646138E-6):0.0011981272552000466,((507:0.00119961071558432,(685:0.002399441186851126,682:0.0036107872948464743):2.63874127646138E-6):2.63874127646138E-6,8:0.003604576963894026):0.0024006512515612746):0.002404546499203945):2.63874127646138E-6):2.63874127646138E-6):2.63874127646138E-6):2.63874127646138E-6):3.9313255347360167E-4):7.939519380266387E-4):2.63874127646138E-6):2.63874127646138E-6,425:2.63874127646138E-6):2.63874127646138E-6):2.63874127646138E-6):2.63874127646138E-6):2.63874127646138E-6):2.63874127646138E-6,((1188:0.0012008370289182885,((((572:0.0024041088705670267,((653:0.002401535846518563,(655:0.0024096408686011947,((1115:0.0012007539179493417,((527:2.63874127646138E-6,525:2.63874127646138E-6):2.63874127646138E-6,526:2.63874127646138E-6):2.63874127646138E-6):2.63874127646138E-6,1120:0.0012002274755071104):0.0012035947640910323):0.0011980260047402668):2.63874127646138E-6,(678:0.001198497195681178,(654:0.003605661299793496,203:0.0014450158738590554):2.63874127646138E-6):2.63874127646138E-6):2.63874127646138E-6):0.001198544381785055,241:0.0011986965476443328):2.63874127646138E-6,446:2.63874127646138E-6):2.63874127646138E-6,(330:0.0011980082684260054,((848:2.63874127646138E-6,1069:2.63874127646138E-6):0.002407764494793992,531:0.0011992387303297338):0.0036121763336982244):2.63874127646138E-6):2.63874127646138E-6):0.0011979738978141544,359:0.004820247989590158):2.63874127646138E-6):2.63874127646138E-6,167:0.00119756828872242):0.0011988873496913512,473:2.63874127646138E-6):0.0011986516245102833,198:0.0024025131706367753):2.63874127646138E-6,((647:0.0011934787026838488,250:0.002406827760898454):0.0024101703570514887,(1192:2.63874127646138E-6,(784:0.0037302541602532106,(101:2.63874127646138E-6,(404:0.0021658729802542234,(((395:0.0021652170249786395,1207:9.234278592088036E-4):0.0014779736039338383,(436:0.0011999023197326833,((366:0.003607380498071498,1194:2.63874127646138E-6):2.63874127646138E-6,437:0.0011982787575041752):0.001198128087205095):2.63874127646138E-6):2.63874127646138E-6,(((496:2.63874127646138E-6,222:0.0024017289718010824):0.001198165536302977,104:0.0012016081730704018):0.001204890794001505,1202:0.001202593989009571):0.0011999967499009923):0.001187417527784548):2.63874127646138E-6):2.63874127646138E-6):2.63874127646138E-6):2.63874127646138E-6):2.63874127646138E-6):2.63874127646138E-6,(((312:2.63874127646138E-6,355:2.63874127646138E-6):2.63874127646138E-6,219:0.002400942849177129):0.0011988481564014287,(56:0.0011970715793250069,(349:0.0011975976267835397,(398:2.63874127646138E-6,386:2.63874127646138E-6):2.63874127646138E-6):0.0011975706656915776):2.63874127646138E-6):2.63874127646138E-6):2.63874127646138E-6,((((142:0.0012060080781729125,1210:0.002402633971727614):0.0011940623700273123,(1142:2.63874127646138E-6,736:2.63874127646138E-6):0.0036000910610623263):2.63874127646138E-6,((((441:2.63874127646138E-6,(((((476:2.63874127646138E-6,482:2.63874127646138E-6):2.63874127646138E-6,499:2.63874127646138E-6):2.63874127646138E-6,(573:0.0023959524554981316,132:0.0048123712164958735):2.63874127646138E-6):2.63874127646138E-6,326:2.63874127646138E-6):2.63874127646138E-6,(335:2.63874127646138E-6,450:2.63874127646138E-6):2.63874127646138E-6):2.63874127646138E-6):2.63874127646138E-6,999:2.63874127646138E-6):2.63874127646138E-6,((172:0.0011982495120830513,147:0.0011966681319072379):2.63874127646138E-6,((726:0.0011971256176363891,(1195:0.0012135104775010065,((343:0.002397516270143847,235:0.001199820621987154):2.63874127646138E-6,(238:2.63874127646138E-6,((234:2.63874127646138E-6,127:2.63874127646138E-6):2.63874127646138E-6,(236:2.63874127646138E-6,237:2.63874127646138E-6):2.63874127646138E-6):2.63874127646138E-6):2.63874127646138E-6):2.63874127646138E-6):0.0011986335016921556):2.63874127646138E-6,(328:0.00239567469451391,((1204:0.002408666488754367,439:0.0024159255941465798):0.001187831937121776,1200:2.63874127646138E-6):2.63874127646138E-6):2.63874127646138E-6):2.63874127646138E-6):2.63874127646138E-6):2.63874127646138E-6,((227:0.003600089414074782,583:0.0035995691426980855):2.63874127646138E-6,((165:0.0048191566015400485,333:0.0036220109524797337):0.0011864249062761305,563:0.004812919916505752):2.63874127646138E-6):2.63874127646138E-6):2.63874127646138E-6):2.63874127646138E-6,729:0.002398542306078109):0.0011970526882071702):0.0011976870623140441,((337:0.0023995318570275773,709:2.63874127646138E-6):2.63874127646138E-6,((268:2.63874127646138E-6,266:2.63874127646138E-6):2.63874127646138E-6,((84:0.0011978270493560419,262:0.003609990001939556):2.63874127646138E-6,((286:2.63874127646138E-6,290:2.63874127646138E-6):2.63874127646138E-6,((289:2.63874127646138E-6,305:2.63874127646138E-6):0.0011992731136773805,339:0.00723347141428771):2.63874127646138E-6):2.63874127646138E-6):2.63874127646138E-6):2.63874127646138E-6):0.0011978015773836312):2.63874127646138E-6,((308:0.0036355652794372835,(((224:0.0012011910127898992,(163:0.004818551497954935,70:0.0036046007913135424):2.63874127646138E-6):2.63874127646138E-6,((63:0.0011994184641119354,45:2.63874127646138E-6):0.001199311035620691,59:0.0011994188279732716):2.63874127646138E-6):2.63874127646138E-6,(711:0.006508142892369199,594:0.0011974079392729554):2.63874127646138E-6):0.003634476812120053):0.0011776554202536029,184:0.002399242329183259):2.63874127646138E-6):2.63874127646138E-6):2.63874127646138E-6):2.63874127646138E-6,292:2.63874127646138E-6):2.63874127646138E-6):2.63874127646138E-6,((((932:0.01220893443047434,279:0.0012000436740772643):0.0012024620372378663,(1114:0.004817167087570161,((336:0.0024002004444764473,(251:0.0011935644120680989,226:0.0012046198085615177):0.0024084673081673086):2.63874127646138E-6,((754:2.63874127646138E-6,261:2.63874127646138E-6):2.63874127646138E-6,(265:0.0012007947772805833,753:0.0012011816903500397):2.63874127646138E-6):2.63874127646138E-6):2.63874127646138E-6):0.0011983559855017385):2.63874127646138E-6,(108:0.0036022372238485464,((((113:0.0036060071259447443,106:0.0011986523275781303):2.63874127646138E-6,(760:0.0012087382075246346,725:0.0023993073861102963):2.63874127646138E-6):2.63874127646138E-6,182:2.63874127646138E-6):2.63874127646138E-6,(737:0.0024004389477976073,((53:2.63874127646138E-6,(1003:0.0024012057994112954,738:2.63874127646138E-6):0.0024001034261653563):0.0011983966087802404,57:2.63874127646138E-6):2.63874127646138E-6):0.001198210923033247):0.0023994326680302435):2.63874127646138E-6):2.63874127646138E-6,((393:2.63874127646138E-6,((406:2.63874127646138E-6,(372:2.63874127646138E-6,176:0.0011889700316630183):2.63874127646138E-6):2.63874127646138E-6,392:2.63874127646138E-6):2.63874127646138E-6):2.63874127646138E-6,(189:0.004845148440969538,(698:2.63874127646138E-6,(408:2.63874127646138E-6,((378:0.0021797729447577,87:9.179805311083606E-4):0.0014725926240151779,384:2.63874127646138E-6):2.63874127646138E-6):2.63874127646138E-6):2.63874127646138E-6):2.63874127646138E-6):2.63874127646138E-6):2.63874127646138E-6):2.63874127646138E-6,((272:0.001200150254795856,293:0.0012001103816180708):2.63874127646138E-6,((((491:2.63874127646138E-6,(((492:2.63874127646138E-6,(478:2.63874127646138E-6,(201:0.002411772637973627,206:0.0012063746230229233):7.493978661105895E-4):2.63874127646138E-6):2.63874127646138E-6,486:2.63874127646138E-6):2.63874127646138E-6,480:2.63874127646138E-6):2.63874127646138E-6):4.3366106202984747E-4,495:0.0012357132308770259):2.63874127646138E-6,483:2.63874127646138E-6):2.63874127646138E-6,(109:0.003603118727818432,(477:2.63874127646138E-6,475:2.63874127646138E-6):2.63874127646138E-6):0.0023995449636829594):2.63874127646138E-6):2.63874127646138E-6):2.63874127646138E-6):2.63874127646138E-6,(((((((593:0.006016282628347874,((580:2.63874127646138E-6,581:2.63874127646138E-6):2.63874127646138E-6,(813:0.00662970518655358,((((1001:2.63874127646138E-6,759:2.63874127646138E-6):0.0011981338025381743,749:0.0011985093241352377):2.63874127646138E-6,(765:2.63874127646138E-6,((574:2.63874127646138E-6,743:2.63874127646138E-6):2.63874127646138E-6,((739:2.63874127646138E-6,744:2.63874127646138E-6):2.63874127646138E-6,763:2.63874127646138E-6):2.63874127646138E-6):2.63874127646138E-6):2.63874127646138E-6):2.63874127646138E-6,(1002:2.63874127646138E-6,1004:2.63874127646138E-6):0.0011982521796676572):0.004500351657708142):3.156432497160222E-4):0.0011984826653200398):2.63874127646138E-6,(((77:2.63874127646138E-6,50:2.63874127646138E-6):2.63874127646138E-6,80:2.63874127646138E-6):2.63874127646138E-6,117:0.0012097595541743745):0.0011991063235211787):2.63874127646138E-6,((327:0.0011990838699396755,490:0.0024764422680237656):2.63874127646138E-6,(228:0.0024003975435024165,(107:0.002440780028288503,94:0.0012035129452020957):0.001197640861441881):2.63874127646138E-6):2.63874127646138E-6):2.63874127646138E-6,(185:2.63874127646138E-6,((138:2.63874127646138E-6,(((642:0.003607919959778716,40:0.0011992206037202372):2.63874127646138E-6,((329:0.0023989751695893896,(144:0.00120199297988272,761:0.002402622933911886):2.63874127646138E-6):0.002400612582305741,190:0.0011984774842543667):2.63874127646138E-6):2.63874127646138E-6,((762:0.004815346615734175,((88:2.63874127646138E-6,332:2.63874127646138E-6):2.63874127646138E-6,((331:0.0036083088231840983,231:0.0036393598065926464):2.63874127646138E-6,750:2.63874127646138E-6):2.63874127646138E-6):2.63874127646138E-6):0.0012011334308399402,(65:0.0011965656785761915,173:2.63874127646138E-6):2.63874127646138E-6):2.63874127646138E-6):2.63874127646138E-6):2.63874127646138E-6,((((181:2.63874127646138E-6,443:0.003959416810122552):0.0011986044273757264,112:0.0036065661307129668):2.63874127646138E-6,(767:0.002402067368211615,131:0.0036063304526385894):2.63874127646138E-6):2.63874127646138E-6,44:2.63874127646138E-6):2.63874127646138E-6):2.63874127646138E-6):2.63874127646138E-6):2.63874127646138E-6,((174:0.0011980681537523078,252:0.002413791049727224):0.0012023035178231921,(164:0.0011995408515751648,96:2.63874127646138E-6):0.0011990384273430465):2.63874127646138E-6):2.63874127646138E-6,((139:2.63874127646138E-6,140:0.0011980492949164058):0.0011985471497915124,1146:0.002401146667896109):2.63874127646138E-6):2.63874127646138E-6,313:0.0036048279247326907):0.001198447918078406):0.001197794195638616):2.63874127646138E-6):2.63874127646138E-6):2.63874127646138E-6,1162:2.63874127646138E-6):2.63874127646138E-6):2.63874127646138E-6,230:2.63874127646138E-6):2.63874127646138E-6,(322:0.004807971026792774,110:0.004816651909217153):2.63874127646138E-6):2.63874127646138E-6,(604:0.004857569360458028,605:0.002381364897106191):0.0048419427496196885):0.003598345673668377,(34:0.002399473581309176,154:2.63874127646138E-6):0.0011975429050669793):2.63874127646138E-6,(153:2.63874127646138E-6,(1185:0.0011972548820558915,(1164:2.63874127646138E-6,(1160:0.0023939432504043127,1163:2.63874127646138E-6):0.0011961222348845718):0.0011965279436297687):2.63874127646138E-6):0.0011969214360641283):2.63874127646138E-6):0.00239844757774819):0.0011963422236079277,97:0.002397463064652582):2.63874127646138E-6):0.0023945302279065237,1167:2.63874127646138E-6):0.0047991196661093):5.97792942754875E-4,1:5.97792942754875E-4);

END;
